# Supplementary material for: Prevalence and Evolutionary Implications of Genome Rearrangements in Bacteria
Source: Genome Biol Evol. 2026 Jan 23;18(2):evag002. doi: 10.1093/gbe/evag002 (PMC12863080; doi:10.1093/gbe/evag002)
Supplement: evag002_Supplementary_Data [file evag002_supplementary_data.zip]

Archive with 2 entries (2 files):
- Supplementary_Figures.docx
- Supplementary_Tables.tsv
