# Supplementary material for: Prevalence and Evolutionary Implications of Genome Rearrangements in Bacteria
Source: Genome Biol Evol. 2026 Jan 23;18(2):evag002. doi: 10.1093/gbe/evag002 (PMC12863080; doi:10.1093/gbe/evag002)
Supplement: evag002_Supplementary_Data [file evag002_supplementary_data.zip › Supplementary_Tables.tsv]

COG_name	Type	Gene	Category	Function	Stat	P_val	Adjusted_P_val
COG2313	Non_rearranged	Acc	Nucleotide transport and metabolism	Pseudouridine-5'-phosphate glycosidase (pseudoU degradation)	153.9684362	0.00990099	0.012244384
COG2230	Non_rearranged	Acc	Lipid transport and metabolism	Cyclopropane fatty-acyl-phospholipid synthase and related methyltransferases	26.066776	0.00990099	0.012244384
COG3350	Non_rearranged	Acc	Inorganic ion transport and metabolism	Heavy metal-bindng TRASH/YHS domain, predicted Cu/Ag metallochaperone	0.080127719	0.881188119	0.891883739
COG4679	Non_rearranged	Acc	Mobilome: prophages, transposons	Phage-related protein	264.6771505	0.00990099	0.012244384
COG3620	Non_rearranged	Acc	Transcription	Predicted transcriptional regulator, contains an XRE-type HTH domain (archaeal members contain CBS pair)	721.3388878	0.00990099	0.012244384
COG1230	Non_rearranged	Acc	Inorganic ion transport and metabolism	Co/Zn/Cd efflux system component	1.933886014	0.168316832	0.187242737
COG2357	Non_rearranged	Acc	Nucleotide transport and metabolism;Signal transduction mechanisms	ppGpp synthetase catalytic domain (RelA/SpoT-type nucleotidyltranferase)	26.33670005	0.00990099	0.012244384
COG1540	Non_rearranged	Acc	Amino acid transport and metabolism	5-oxoprolinase subunit A	17.46614172	0.00990099	0.012244384
COG3708	Non_rearranged	Acc	Transcription	Predicted transcriptional regulator YdeE, contains AraC-type DNA-binding domain	20.23644176	0.00990099	0.012244384
COG0338	Non_rearranged	Acc	Replication, recombination and repair	DNA-adenine methylase	123.8645504	0.00990099	0.012244384
COG2189	Non_rearranged	Acc	Replication, recombination and repair	Adenine specific DNA methylase Mod	249.5697661	0.00990099	0.012244384
COG2819	Non_rearranged	Acc	General function prediction only	Predicted hydrolase of the alpha/beta superfamily	14.8042791	0.00990099	0.012244384
COG0790	Non_rearranged	Acc	General function prediction only	TPR repeat	31.57407599	0.00990099	0.012244384
COG5573	Non_rearranged	Acc	General function prediction only	Predicted nucleic acid-binding protein, contains PIN domain	10.33882092	0.00990099	0.012244384
COG2161	Non_rearranged	Acc	Defense mechanisms	Antitoxin component YafN of the YafNO toxin-antitoxin module, PHD/YefM family	312.4167991	0.00990099	0.012244384
COG4115	Non_rearranged	Acc	Defense mechanisms	Toxin component of the Txe-Axe toxin-antitoxin module, Txe/YoeB family	126.1167958	0.00990099	0.012244384
COG1787	Non_rearranged	Acc	Defense mechanisms	Endonuclease, HJR/Mrr/RecB family	116.2641365	0.00990099	0.012244384
COG1746	Non_rearranged	Acc	Translation, ribosomal structure and biogenesis	tRNA nucleotidyltransferase (CCA-adding enzyme)	238.8466351	0.00990099	0.012244384
COG4271	Non_rearranged	Acc	General function prediction only	Predicted nucleotide-binding protein containing TIR -like domain	55.50713957	0.00990099	0.012244384
COG1401	Non_rearranged	Acc	Defense mechanisms	5-methylcytosine-specific restriction endonuclease McrBC, GTP-binding regulatory subunit McrB	59.99842286	0.00990099	0.012244384
COG4268	Non_rearranged	Acc	Defense mechanisms	5-methylcytosine-specific restriction endonuclease McrBC, regulatory subunit McrC	124.1393544	0.00990099	0.012244384
COG4973	Non_rearranged	Acc	Replication, recombination and repair	Site-specific recombinase XerC	2050.212517	0.00990099	0.012244384
COG3655	Non_rearranged	Acc	Transcription	DNA-binding transcriptional regulator, XRE family	281.4155836	0.00990099	0.012244384
COG0860	Non_rearranged	Acc	Cell wall/membrane/envelope biogenesis	N-acetylmuramoyl-L-alanine amidase	82.17374	0.00990099	0.012244384
COG4680	Non_rearranged	Acc	Translation, ribosomal structure and biogenesis;Defense mechanisms	mRNA-degrading endonuclease (mRNA interferase) HigB, toxic component of the HigAB toxin-antitoxin module	144.5302963	0.00990099	0.012244384
COG5499	Non_rearranged	Acc	Defense mechanisms	Antitoxin component HigA of the HigAB toxin-antitoxin module, contains an N-terminal HTH domain	274.5674246	0.00990099	0.012244384
COG3941	Non_rearranged	Acc	Mobilome: prophages, transposons	Phage tail tape-measure protein, controls tail length	155.4102548	0.00990099	0.012244384
COG4823	Non_rearranged	Acc	Defense mechanisms	Abortive infection bacteriophage resistance protein	363.4344335	0.00990099	0.012244384
COG3561	Non_rearranged	Acc	Mobilome: prophages, transposons	Phage anti-repressor protein Ant	211.5613441	0.00990099	0.012244384
COG2369	Non_rearranged	Acc	Mobilome: prophages, transposons	Uncharacterized protein, contains phage Mu head morphogenesis gpF-like domain	588.4247489	0.00990099	0.012244384
COG1783	Non_rearranged	Acc	Mobilome: prophages, transposons	Phage terminase large subunit	524.8984671	0.00990099	0.012244384
COG0175	Non_rearranged	Acc	Amino acid transport and metabolism;Coenzyme transport and metabolism	3'-phosphoadenosine 5'-phosphosulfate sulfotransferase (PAPS reductase)/FAD synthetase or related enzyme	111.991896	0.00990099	0.012244384
COG3645	Non_rearranged	Acc	Mobilome: prophages, transposons	Phage antirepressor protein YoqD, KilAC domain	230.501202	0.00990099	0.012244384
COG1694	Non_rearranged	Acc	Defense mechanisms	NTP pyrophosphatase, house-cleaning of non-canonical NTPs	0.970229145	0.306930693	0.332922435
COG3963	Non_rearranged	Acc	Lipid transport and metabolism	Phosphatidylethanolamine N-methyltransferase	14.07264175	0.00990099	0.012244384
COG3935	Non_rearranged	Acc	Replication, recombination and repair	DNA replication protein DnaD	154.9620757	0.00990099	0.012244384
COG5377	Non_rearranged	Acc	Mobilome: prophages, transposons	Phage-related protein, predicted endonuclease	250.5496239	0.00990099	0.012244384
COG2932	Non_rearranged	Acc	Mobilome: prophages, transposons	Phage repressor protein C, contains Cro/C1-type HTH and peptisase s24 domains	571.0641233	0.00990099	0.012244384
COG5184	Non_rearranged	Acc	Cell cycle control, cell division, chromosome partitioning;Cytoskeleton	Alpha-tubulin suppressor ATS1 and related RCC1 domain-containing proteins	169.1940894	0.00990099	0.012244384
COG0394	Non_rearranged	Acc	Signal transduction mechanisms	Protein-tyrosine-phosphatase	7.499143605	0.01980198	0.023748427
COG4447	Non_rearranged	Acc	General function prediction only	Uncharacterized conserved protein related to plant photosystem II stability/assembly factor	21.38134822	0.00990099	0.012244384
COG0846	Non_rearranged	Acc	Posttranslational modification, protein turnover, chaperones	NAD-dependent protein deacetylase, SIR2 family	49.93146113	0.00990099	0.012244384
COG3039	Non_rearranged	Acc	Mobilome: prophages, transposons	Transposase and inactivated derivatives, IS5 family	14389.56838	0.00990099	0.012244384
COG1730	Non_rearranged	Acc	Posttranslational modification, protein turnover, chaperones	Prefoldin subunit 5	11.52026022	0.00990099	0.012244384
COG4389	Non_rearranged	Acc	Replication, recombination and repair	Site-specific recombinase	105.0032799	0.00990099	0.012244384
COG3781	Non_rearranged	Acc	Inorganic ion transport and metabolism	Predicted membrane chloride channel, bestrophin family	171.5870034	0.00990099	0.012244384
COG5627	Non_rearranged	Acc		NA	9.256884303	0.00990099	0.012244384
COG0753	Non_rearranged	Acc	Inorganic ion transport and metabolism	Catalase	25.10618341	0.00990099	0.012244384
COG1629	Non_rearranged	Acc	Inorganic ion transport and metabolism	Outer membrane receptor protein, Fe transport	41.35714271	0.00990099	0.012244384
COG3193	Non_rearranged	Acc	Signal transduction mechanisms	Heme-binding protein HbpS, GlcG/HbpS family	6.629583588	0.01980198	0.023748427
COG3676	Non_rearranged	Acc	Mobilome: prophages, transposons	Transposase and inactivated derivatives	5456.868895	0.00990099	0.012244384
COG1950	Non_rearranged	Acc	Function unknown	Uncharacterized membrane protein YvlD, DUF360 family	59.95558318	0.00990099	0.012244384
COG2351	Non_rearranged	Acc	Nucleotide transport and metabolism	5-hydroxyisourate hydrolase (purine catabolism), transthyretin-related family	7.444320673	0.01980198	0.023748427
COG2353	Non_rearranged	Acc	General function prediction only	Polyisoprenoid-binding periplasmic protein YceI	198.5036638	0.00990099	0.012244384
COG3047	Non_rearranged	Acc	Cell wall/membrane/envelope biogenesis	Outer membrane protein OmpW	60.07860967	0.00990099	0.012244384
COG0791	Non_rearranged	Acc	Cell wall/membrane/envelope biogenesis	Cell wall-associated hydrolase, NlpC_P60 family	136.3915602	0.00990099	0.012244384
COG3177	Non_rearranged	Acc	Transcription	Fic family protein	314.2515387	0.00990099	0.012244384
COG2452	Non_rearranged	Acc	Mobilome: prophages, transposons	Predicted site-specific integrase-resolvase	269.6103048	0.00990099	0.012244384
COG3015	Non_rearranged	Acc	Cell wall/membrane/envelope biogenesis;Defense mechanisms	Uncharacterized lipoprotein NlpE involved in copper resistance	121.8653301	0.00990099	0.012244384
COG0332	Non_rearranged	Acc	Lipid transport and metabolism	3-oxoacyl-[acyl-carrier-protein] synthase III	433.179229	0.00990099	0.012244384
COG1216	Non_rearranged	Acc	Carbohydrate transport and metabolism	Glycosyltransferase, GT2 family	60.48705638	0.00990099	0.012244384
COG2759	Non_rearranged	Acc	Nucleotide transport and metabolism	Formyltetrahydrofolate synthetase	69.9748728	0.00990099	0.012244384
COG3714	Non_rearranged	Acc	Function unknown	Uncharacterized membrane protein YhhN	84.22855564	0.00990099	0.012244384
COG3540	Non_rearranged	Acc	Inorganic ion transport and metabolism	Phosphodiesterase/alkaline phosphatase D	50.94656256	0.00990099	0.012244384
COG2259	Non_rearranged	Acc	Function unknown	Uncharacterized membrane protein YphA, DoxX/SURF4 family	40.5998871	0.00990099	0.012244384
COG0134	Non_rearranged	Acc	Amino acid transport and metabolism	Indole-3-glycerol phosphate synthase	216.6486267	0.00990099	0.012244384
COG2818	Non_rearranged	Acc	Replication, recombination and repair	3-methyladenine DNA glycosylase Tag	102.1161571	0.00990099	0.012244384
COG2169	Non_rearranged	Acc	Replication, recombination and repair	Methylphosphotriester-DNA--protein-cysteine methyltransferase (N-terminal fragment of Ada), contains Zn-binding and two AraC-type DNA-binding domains	263.4126323	0.00990099	0.012244384
COG3485	Non_rearranged	Acc	Secondary metabolites biosynthesis, transport and catabolism	Protocatechuate 3,4-dioxygenase beta subunit	63.90618214	0.00990099	0.012244384
COG1858	Non_rearranged	Acc	Posttranslational modification, protein turnover, chaperones	Cytochrome c peroxidase	13.48652187	0.00990099	0.012244384
COG2377	Non_rearranged	Acc	Cell wall/membrane/envelope biogenesis	1,6-Anhydro-N-acetylmuramate kinase	152.2915641	0.00990099	0.012244384
COG0798	Non_rearranged	Acc	Inorganic ion transport and metabolism	Arsenite efflux pump ArsB, ACR3 family	0.516364792	0.465346535	0.492464631
COG4654	Non_rearranged	Acc	Energy production and conversion	Cytochrome c551/c552	17.81659037	0.00990099	0.012244384
COG5569	Non_rearranged	Acc	Inorganic ion transport and metabolism	Periplasmic Cu and Ag efflux protein CusF	161.1256799	0.00990099	0.012244384
COG2220	Non_rearranged	Acc	Carbohydrate transport and metabolism	L-ascorbate lactonase UlaG, metallo-beta-lactamase superfamily	34.82572005	0.00990099	0.012244384
COG3914	Non_rearranged	Acc	Posttranslational modification, protein turnover, chaperones	Predicted O-linked N-acetylglucosamine transferase, SPINDLY family	24.90838378	0.00990099	0.012244384
COG2352	Non_rearranged	Acc	Energy production and conversion	Phosphoenolpyruvate carboxylase	213.518711	0.00990099	0.012244384
COG0654	Non_rearranged	Acc	Coenzyme transport and metabolism;Energy production and conversion	2-polyprenyl-6-methoxyphenol hydroxylase and related FAD-dependent oxidoreductases	365.0767435	0.00990099	0.012244384
COG3093	Non_rearranged	Acc	Defense mechanisms	Plasmid maintenance system antidote protein VapI, contains XRE-type HTH domain	119.4839319	0.00990099	0.012244384
COG2021	Non_rearranged	Acc	Amino acid transport and metabolism	Homoserine O-acetyltransferase	224.2101511	0.00990099	0.012244384
COG0454	Non_rearranged	Acc	Transcription;General function prediction only	N-acetyltransferase, GNAT superfamily (includes histone acetyltransferase HPA2)	121.0976478	0.00990099	0.012244384
COG3263	Non_rearranged	Acc	Energy production and conversion;Inorganic ion transport and metabolism	NhaP-type Na+/H+ and K+/H+ antiporter with C-terminal TrkAC and CorC domains	88.52600582	0.00990099	0.012244384
COG3059	Non_rearranged	Acc	Defense mechanisms	Reactive chlorine resistance protein RclC/YkgB, DUF417 family	7.460710101	0.00990099	0.012244384
COG1247	Non_rearranged	Acc	Amino acid transport and metabolism	L-amino acid N-acyltransferase MnaT	14.97779795	0.00990099	0.012244384
COG0346	Non_rearranged	Acc	Secondary metabolites biosynthesis, transport and catabolism	Catechol 2,3-dioxygenase or related enzyme, vicinal oxygen chelate (VOC) family	76.1153152	0.00990099	0.012244384
COG1506	Non_rearranged	Acc	Amino acid transport and metabolism	Dipeptidyl aminopeptidase/acylaminoacyl peptidase	1.560484226	0.217821782	0.23963915
COG3967	Non_rearranged	Acc	Cell wall/membrane/envelope biogenesis;Lipid transport and metabolism	Short-chain dehydrogenase involved in D-alanine esterification of teichoic acids	236.0052568	0.00990099	0.012244384
COG2378	Non_rearranged	Acc	Transcription	Predicted DNA-binding transcriptional regulator YobV, contains HTH and WYL domains	0.305067188	0.653465347	0.677680052
COG0038	Non_rearranged	Acc	Inorganic ion transport and metabolism	H+/Cl- antiporter ClcA	483.6666199	0.00990099	0.012244384
COG2856	Non_rearranged	Acc	Posttranslational modification, protein turnover, chaperones	Zn-dependent peptidase ImmA, M78 family	644.8702892	0.00990099	0.012244384
COG2027	Non_rearranged	Acc	Cell wall/membrane/envelope biogenesis	D-alanyl-D-alanine carboxypeptidase	194.0486951	0.00990099	0.012244384
COG1715	Non_rearranged	Acc	Defense mechanisms	Restriction endonuclease Mrr	177.3846268	0.00990099	0.012244384
COG4219	Non_rearranged	Acc	Signal transduction mechanisms	Signal transducer regulating beta-lactamase production, contains metallopeptidase domain	99.84113104	0.00990099	0.012244384
COG3682	Non_rearranged	Acc	Transcription	Transcriptional regulator, CopY/TcrY family	31.69172125	0.00990099	0.012244384
COG2835	Non_rearranged	Acc	Translation, ribosomal structure and biogenesis	RNA methyltransferase activator Trm112/YbaR	226.6676925	0.00990099	0.012244384
COG0352	Non_rearranged	Acc	Coenzyme transport and metabolism	Thiamine monophosphate synthase	250.645727	0.00990099	0.012244384
COG0703	Non_rearranged	Acc	Amino acid transport and metabolism	Shikimate kinase	322.9647996	0.00990099	0.012244384
COG3975	Non_rearranged	Acc	General function prediction only	Predicted metalloprotease, contains C-terminal PDZ domain	43.84702621	0.00990099	0.012244384
COG1051	Non_rearranged	Acc	Nucleotide transport and metabolism	ADP-ribose pyrophosphatase YjhB, NUDIX family	78.16360992	0.00990099	0.012244384
COG0729	Non_rearranged	Acc	Cell wall/membrane/envelope biogenesis	Outer membrane translocation and assembly module TamA	357.6267082	0.00990099	0.012244384
COG2812	Non_rearranged	Acc	Replication, recombination and repair	DNA polymerase III, gamma/tau subunits	377.8132353	0.00990099	0.012244384
COG1121	Non_rearranged	Acc	Inorganic ion transport and metabolism	ABC-type Mn2+/Zn2+ transport system, ATPase component	262.4574177	0.00990099	0.012244384
COG0433	Non_rearranged	Acc	Replication, recombination and repair	Archaeal DNA helicase HerA or a related bacterial ATPase, contains HAS-barrel and ATPase domains	7.375409319	0.01980198	0.023748427
COG4772	Non_rearranged	Acc	Inorganic ion transport and metabolism	Outer membrane receptor for Fe3+-dicitrate	29.37921568	0.00990099	0.012244384
COG1360	Non_rearranged	Acc	Cell motility	Flagellar motor protein MotB	181.5968046	0.00990099	0.012244384
COG0801	Non_rearranged	Acc	Coenzyme transport and metabolism	7,8-dihydro-6-hydroxymethylpterin pyrophosphokinase (folate biosynthesis)	159.0015683	0.00990099	0.012244384
COG3342	Non_rearranged	Acc	General function prediction only	Uncharacterized conserved protein, Ntn-hydrolase superfamily	23.6349025	0.00990099	0.012244384
COG1075	Non_rearranged	Acc	Lipid transport and metabolism	Triacylglycerol esterase/lipase EstA, alpha/beta hydrolase fold	11.16686564	0.00990099	0.012244384
COG3807	Non_rearranged	Acc	Function unknown	SH3-like domain	4.029694188	0.01980198	0.023748427
COG2945	Non_rearranged	Acc	General function prediction only	Alpha/beta superfamily hydrolase	123.6276726	0.00990099	0.012244384
COG3347	Non_rearranged	Acc	Carbohydrate transport and metabolism	Rhamnose utilisation protein RhaD, predicted bifunctional aldolase and dehydrogenase	975.8077282	0.00990099	0.012244384
COG3882	Non_rearranged	Acc	Lipid transport and metabolism	Predicted enzyme involved in methoxymalonyl-ACP biosynthesis	0.0424168	0.752475248	0.772321995
COG1043	Non_rearranged	Acc	Cell wall/membrane/envelope biogenesis	Acyl-[acyl carrier protein]--UDP-N-acetylglucosamine O-acyltransferase	492.2020958	0.00990099	0.012244384
COG2148	Non_rearranged	Acc	Cell wall/membrane/envelope biogenesis	Sugar transferase involved in LPS biosynthesis (colanic, teichoic acid)	58.04075399	0.00990099	0.012244384
COG0297	Non_rearranged	Acc	Carbohydrate transport and metabolism	Glycogen synthase	31.16171366	0.00990099	0.012244384
COG0367	Non_rearranged	Acc	Amino acid transport and metabolism	Asparagine synthetase B (glutamine-hydrolyzing)	98.16338134	0.00990099	0.012244384
COG4641	Non_rearranged	Acc	Cell cycle control, cell division, chromosome partitioning	Spore maturation protein CgeB	219.3332477	0.00990099	0.012244384
COG0677	Non_rearranged	Acc	Cell wall/membrane/envelope biogenesis	UDP-N-acetyl-D-mannosaminuronate dehydrogenase	45.07428526	0.00990099	0.012244384
COG1087	Non_rearranged	Acc	Cell wall/membrane/envelope biogenesis	UDP-glucose 4-epimerase	0.028014126	0.871287129	0.883175194
COG1088	Non_rearranged	Acc	Cell wall/membrane/envelope biogenesis	dTDP-D-glucose 4,6-dehydratase	11.69774796	0.00990099	0.012244384
COG2137	Non_rearranged	Acc	Posttranslational modification, protein turnover, chaperones	SOS response regulatory protein OraA/RecX, interacts with RecA	48.74052205	0.00990099	0.012244384
COG0128	Non_rearranged	Acc	Amino acid transport and metabolism	5-enolpyruvylshikimate-3-phosphate synthase	384.6744889	0.00990099	0.012244384
COG4198	Non_rearranged	Acc	Function unknown	Uncharacterized conserved protein, DUF1015 family	33.82185982	0.00990099	0.012244384
COG4774	Non_rearranged	Acc	Inorganic ion transport and metabolism	Outer membrane receptor for monomeric catechols	27.16936227	0.00990099	0.012244384
COG0389	Non_rearranged	Acc	Replication, recombination and repair	Nucleotidyltransferase/DNA polymerase DinP involved in DNA repair	15.50629604	0.00990099	0.012244384
COG0658	Non_rearranged	Acc	Intracellular trafficking, secretion, and vesicular transport	DNA uptake channel protein ComEC, N-terminal domain	5.643396577	0.02970297	0.035137909
COG4085	Non_rearranged	Acc	RNA processing and modification	DNA/RNA endonuclease YhcR, contains UshA esterase domain	0.873083884	0.445544554	0.472487685
COG3512	Non_rearranged	Acc		NA	13.14387547	0.00990099	0.012244384
COG1518	Non_rearranged	Acc	Defense mechanisms	CRISPR-Cas system-associated integrase Cas1	338.1258206	0.00990099	0.012244384
COG3513	Non_rearranged	Acc	Defense mechanisms	CRISPR-Cas system type-II protein Cas9	23.85453702	0.00990099	0.012244384
COG1680	Non_rearranged	Acc	Defense mechanisms	CubicO group peptidase, beta-lactamase class C family	82.60784095	0.00990099	0.012244384
COG1418	Non_rearranged	Acc	Translation, ribosomal structure and biogenesis;General function prediction only	HD superfamily phosphodieaserase, includes HD domain of RNase Y	82.87805603	0.00990099	0.012244384
COG0720	Non_rearranged	Acc	Coenzyme transport and metabolism	6-pyruvoyl-tetrahydropterin synthase	300.0434085	0.00990099	0.012244384
COG3274	Non_rearranged	Acc	Cell wall/membrane/envelope biogenesis	Surface polysaccharide O-acyltransferase WecH	13.20652911	0.00990099	0.012244384
COG1225	Non_rearranged	Acc	Posttranslational modification, protein turnover, chaperones	Peroxiredoxin	144.3198096	0.00990099	0.012244384
COG3746	Non_rearranged	Acc	Inorganic ion transport and metabolism	Phosphate-selective porin	0.255550149	0.683168317	0.706332425
COG0378	Non_rearranged	Acc	Posttranslational modification, protein turnover, chaperones	Hydrogenase/urease maturation factor HypB, Ni2+-binding GTPase	48.30217855	0.00990099	0.012244384
COG0375	Non_rearranged	Acc	Posttranslational modification, protein turnover, chaperones	Hydrogenase maturation factor HypA/HybF, metallochaperone involved in Ni insertion	64.37163394	0.00990099	0.012244384
COG0829	Non_rearranged	Acc	Posttranslational modification, protein turnover, chaperones	Urease accessory protein UreH	84.31207257	0.00990099	0.012244384
COG0830	Non_rearranged	Acc	Posttranslational modification, protein turnover, chaperones	Urease accessory protein UreF	6.245679529	0.01980198	0.023748427
COG2371	Non_rearranged	Acc	Posttranslational modification, protein turnover, chaperones	Urease accessory protein UreE	75.08463481	0.00990099	0.012244384
COG0804	Non_rearranged	Acc	Amino acid transport and metabolism	Urease alpha subunit	111.3150788	0.00990099	0.012244384
COG0832	Non_rearranged	Acc	Amino acid transport and metabolism	Urease beta subunit	112.3845	0.00990099	0.012244384
COG0831	Non_rearranged	Acc	Amino acid transport and metabolism	Urease gamma subunit	115.1975235	0.00990099	0.012244384
COG4559	Non_rearranged	Acc	Inorganic ion transport and metabolism	ABC-type hemin transport system, ATPase component	193.2940764	0.00990099	0.012244384
COG0609	Non_rearranged	Acc	Inorganic ion transport and metabolism	ABC-type Fe3+-siderophore transport system, permease component	385.8174127	0.00990099	0.012244384
COG4594	Non_rearranged	Acc	Inorganic ion transport and metabolism	ABC-type Fe3+-citrate transport system, periplasmic component	56.85953447	0.00990099	0.012244384
COG3745	Non_rearranged	Acc	Intracellular trafficking, secretion, and vesicular transport;Extracellular structures	Flp pilus assembly protein CpaB	3.353672053	0.089108911	0.101760483
COG2120	Non_rearranged	Acc	Carbohydrate transport and metabolism	N-acetylglucosaminyl deacetylase, LmbE family	3.883324942	0.04950495	0.057497791
COG0212	Non_rearranged	Acc	Coenzyme transport and metabolism	5-formyltetrahydrofolate cyclo-ligase	155.9652462	0.00990099	0.012244384
COG1044	Non_rearranged	Acc	Cell wall/membrane/envelope biogenesis	UDP-3-O-[3-hydroxymyristoyl] glucosamine N-acyltransferase	151.8617398	0.00990099	0.012244384
COG1412	Non_rearranged	Acc	Translation, ribosomal structure and biogenesis	rRNA-processing protein FCF1	1259.140055	0.00990099	0.012244384
COG2813	Non_rearranged	Acc	Translation, ribosomal structure and biogenesis	16S rRNA G1207 methylase RsmC	419.7958486	0.00990099	0.012244384
COG0691	Non_rearranged	Acc	Posttranslational modification, protein turnover, chaperones	tmRNA-binding protein	383.2828727	0.00990099	0.012244384
COG4775	Non_rearranged	Acc	Cell wall/membrane/envelope biogenesis	Outer membrane protein assembly factor BamA	82.54921391	0.00990099	0.012244384
COG1295	Non_rearranged	Acc	Function unknown	Uncharacterized membrane protein, BrkB/YihY/UPF0761 family (not an RNase)	421.3119544	0.00990099	0.012244384
COG0225	Non_rearranged	Acc	Posttranslational modification, protein turnover, chaperones	Peptide methionine sulfoxide reductase MsrA	42.3839597	0.00990099	0.012244384
COG1808	Non_rearranged	Acc	Function unknown	Uncharacterized membrane protein AF0785, contains DUF389 domain	1.232600474	0.287128713	0.312355676
COG4409	Non_rearranged	Acc	Carbohydrate transport and metabolism;Cell wall/membrane/envelope biogenesis	Neuraminidase (sialidase) NanH, contains C-terminal autotransporter domain	0.221229633	0.603960396	0.627934396
COG3137	Non_rearranged	Acc	Cell wall/membrane/envelope biogenesis	Putative salt-induced outer membrane protein YdiY	67.07733909	0.00990099	0.012244384
COG1816	Non_rearranged	Acc	Nucleotide transport and metabolism	Adenosine deaminase	88.64103422	0.00990099	0.012244384
COG3530	Non_rearranged	Acc	Function unknown	Uncharacterized conserved protein, DUF3820 family	83.08623031	0.00990099	0.012244384
COG0628	Non_rearranged	Acc	General function prediction only	Predicted PurR-regulated permease PerM	718.1751722	0.00990099	0.012244384
COG0115	Non_rearranged	Acc	Amino acid transport and metabolism;Coenzyme transport and metabolism	Branched-chain amino acid aminotransferase/4-amino-4-deoxychorismate lyase	428.1467604	0.00990099	0.012244384
COG0397	Non_rearranged	Acc	Posttranslational modification, protein turnover, chaperones	Protein adenylyltransferase (AMPylase) SelO/YdiU (selenoprotein O)	126.9849702	0.00990099	0.012244384
COG4588	Non_rearranged	Acc	Cell wall/membrane/envelope biogenesis	Accessory colonization factor AcfC, contains ABC-type periplasmic domain	63.74248045	0.00990099	0.012244384
COG1566	Non_rearranged	Acc	Defense mechanisms	Multidrug resistance efflux pump EmrA	325.4370046	0.00990099	0.012244384
COG2274	Non_rearranged	Acc	Defense mechanisms	ABC-type bacteriocin/lantibiotic exporters, contain an N-terminal double-glycine peptidase domain	0.904788615	0.316831683	0.342842759
COG2771	Non_rearranged	Acc	Transcription	DNA-binding transcriptional regulator, CsgD family	15.77620236	0.00990099	0.012244384
COG4092	Non_rearranged	Acc	Cell wall/membrane/envelope biogenesis	Predicted glycosyltransferase involved in capsule biosynthesis	10.45447001	0.00990099	0.012244384
COG0496	Non_rearranged	Acc	Replication, recombination and repair	Broad specificity polyphosphatase and 5'/3'-nucleotidase SurE	350.7061359	0.00990099	0.012244384
COG1774	Non_rearranged	Acc	Signal transduction mechanisms	Cell fate regulator YaaT, PSP1 superfamily (controls sporulation, competence, biofilm development)	13.36709849	0.00990099	0.012244384
COG0476	Non_rearranged	Acc	Coenzyme transport and metabolism	Molybdopterin or thiamine biosynthesis adenylyltransferase	106.5122272	0.00990099	0.012244384
COG0488	Non_rearranged	Acc	General function prediction only	ATPase components of ABC transporters with duplicated ATPase domains	923.9944149	0.00990099	0.012244384
COG3594	Non_rearranged	Acc	Carbohydrate transport and metabolism	Fucose 4-O-acetylase or related acetyltransferase	6.466166909	0.01980198	0.023748427
COG0472	Non_rearranged	Acc	Cell wall/membrane/envelope biogenesis	UDP-N-acetylmuramyl pentapeptide phosphotransferase/UDP-N-acetylglucosamine-1-phosphate transferase	418.9108966	0.00990099	0.012244384
COG1813	Non_rearranged	Acc	Translation, ribosomal structure and biogenesis	Archaeal ribosome-binding protein aMBF1, putative translation factor, contains Zn-ribbon and HTH domains	418.4424514	0.00990099	0.012244384
COG1002	Non_rearranged	Acc	Defense mechanisms	Type II restriction/modification system, endonuclease and methylase domains	424.1859507	0.00990099	0.012244384
COG0468	Non_rearranged	Acc	Replication, recombination and repair	RecA/RadA recombinase	258.7101821	0.00990099	0.012244384
COG2318	Non_rearranged	Acc	Secondary metabolites biosynthesis, transport and catabolism	Bacillithiol/mycothiol S-transferase BstA/DinB, DinB/YfiT family (unrelated to E. coli DinB)	11.41840971	0.00990099	0.012244384
COG3240	Non_rearranged	Acc	Lipid transport and metabolism;General function prediction only	Phospholipase/lecithinase/hemolysin	15.72677571	0.00990099	0.012244384
COG1011	Non_rearranged	Acc	Coenzyme transport and metabolism	FMN and 5-amino-6-(5-phospho-D-ribitylamino)uracil phosphatase YigB, HAD superfamily (riboflavin biosynthesis)	306.8997947	0.00990099	0.012244384
COG2375	Non_rearranged	Acc	Inorganic ion transport and metabolism	NADPH-dependent ferric siderophore reductase, contains FAD-binding and SIP domains	10.01487881	0.00990099	0.012244384
COG2608	Non_rearranged	Acc	Inorganic ion transport and metabolism	Copper chaperone CopZ	73.5035659	0.00990099	0.012244384
COG0778	Non_rearranged	Acc	Energy production and conversion	Nitroreductase	276.3982008	0.00990099	0.012244384
COG0482	Non_rearranged	Acc	Translation, ribosomal structure and biogenesis	tRNA U34 2-thiouridine synthase MnmA/TrmU, contains the PP-loop ATPase domain	273.5839516	0.00990099	0.012244384
COG1918	Non_rearranged	Acc	Inorganic ion transport and metabolism	Fe2+ transport protein FeoA	118.1128197	0.00990099	0.012244384
COG0607	Non_rearranged	Acc	Inorganic ion transport and metabolism	Rhodanese-related sulfurtransferase	656.7696234	0.00990099	0.012244384
COG0730	Non_rearranged	Acc	Inorganic ion transport and metabolism	Sulfite exporter TauE/SafE/YfcA and related permeases, UPF0721 family	135.1601018	0.00990099	0.012244384
COG2980	Non_rearranged	Acc	Cell wall/membrane/envelope biogenesis	Outer membrane lipoprotein LptE/RlpB (LPS assembly)	295.277956	0.00990099	0.012244384
COG1077	Non_rearranged	Acc	Cell cycle control, cell division, chromosome partitioning;Cytoskeleton	Cell shape-determining ATPase MreB, actin-like superfamily	390.0916232	0.00990099	0.012244384
COG1587	Non_rearranged	Acc	Coenzyme transport and metabolism	Uroporphyrinogen-III synthase	232.8741275	0.00990099	0.012244384
COG0306	Non_rearranged	Acc	Inorganic ion transport and metabolism	Phosphate/sulfate permease	130.664822	0.00990099	0.012244384
COG1090	Non_rearranged	Acc	General function prediction only	NAD dependent epimerase/dehydratase family enzyme	244.1542311	0.00990099	0.012244384
COG4767	Non_rearranged	Acc	Defense mechanisms	Glycopeptide antibiotics resistance protein	0.731831358	0.366336634	0.392977549
COG2816	Non_rearranged	Acc	Nucleotide transport and metabolism	NADH pyrophosphatase NudC, Nudix superfamily	563.8765567	0.00990099	0.012244384
COG3610	Non_rearranged	Acc	Function unknown	Uncharacterized membrane protein YjjB, DUF3815 family	191.4760544	0.00990099	0.012244384
COG0215	Non_rearranged	Acc	Translation, ribosomal structure and biogenesis	Cysteinyl-tRNA synthetase	263.1968401	0.00990099	0.012244384
COG0562	Non_rearranged	Acc	Cell wall/membrane/envelope biogenesis	UDP-galactopyranose mutase	2.30672487	0.138613861	0.155427069
COG3774	Non_rearranged	Acc	Cell wall/membrane/envelope biogenesis	Mannosyltransferase OCH1 or related enzyme	110.0337672	0.00990099	0.012244384
COG0110	Non_rearranged	Acc	General function prediction only	Acetyltransferase, isoleucine patch superfamily	2.505561883	0.099009901	0.112752078
COG5039	Non_rearranged	Acc	Carbohydrate transport and metabolism;Cell wall/membrane/envelope biogenesis	Exopolysaccharide biosynthesis protein EpsI, predicted pyruvyl transferase	74.35113766	0.00990099	0.012244384
COG3077	Non_rearranged	Acc	Defense mechanisms	Antitoxin component of the RelBE or YafQ-DinJ toxin-antitoxin module	123.676125	0.00990099	0.012244384
COG1158	Non_rearranged	Acc	Transcription	Transcription termination factor Rho	257.2222859	0.00990099	0.012244384
COG5456	Non_rearranged	Acc	Inorganic ion transport and metabolism	Nitrogen fixation protein FixH	7.722110734	0.00990099	0.012244384
COG3197	Non_rearranged	Acc	Posttranslational modification, protein turnover, chaperones	Cytochrome oxidase maturation protein, CcoS/FixS family	84.14126526	0.00990099	0.012244384
COG5384	Non_rearranged	Acc		NA	11.49865867	0.00990099	0.012244384
COG1423	Non_rearranged	Acc	Replication, recombination and repair	ATP-dependent RNA circularization protein, DNA/RNA ligase (PAB1020) family	1.031746448	0.326732673	0.353182461
COG1502	Non_rearranged	Acc	Lipid transport and metabolism	Phosphatidylserine/phosphatidylglycerophosphate/cardiolipin synthase	180.90679	0.00990099	0.012244384
COG4481	Non_rearranged	Acc	Function unknown	Uncharacterized conserved protein, DUF951 family	77.96669178	0.00990099	0.012244384
COG1662	Non_rearranged	Acc	Mobilome: prophages, transposons	Transposase and inactivated derivatives, IS1 family	1579.946387	0.00990099	0.012244384
COG5164	Non_rearranged	Acc	Transcription	Transcription elongation factor SPT5	454.388225	0.00990099	0.012244384
COG2268	Non_rearranged	Acc	Function unknown	Uncharacterized membrane protein YqiK, contains Band7/PHB/SPFH domain	6.50330194	0.02970297	0.035137909
COG1476	Non_rearranged	Acc	Transcription	DNA-binding transcriptional regulator, XRE-family HTH domain	415.790194	0.00990099	0.012244384
COG3104	Non_rearranged	Acc	Amino acid transport and metabolism	Dipeptide/tripeptide permease	336.135553	0.00990099	0.012244384
COG4290	Non_rearranged	Acc	Nucleotide transport and metabolism	Guanyl-specific ribonuclease Sa	51.46267264	0.00990099	0.012244384
COG3158	Non_rearranged	Acc	Inorganic ion transport and metabolism	K+ uptake protein Kup	122.2622721	0.00990099	0.012244384
COG1524	Non_rearranged	Acc	Signal transduction mechanisms	c-di-AMP phosphodiesterase AtaC or nucleotide pyrophosphatase, AlkP superfamily	8.005265252	0.01980198	0.023748427
COG1045	Non_rearranged	Acc	Amino acid transport and metabolism	Serine acetyltransferase	143.9160976	0.00990099	0.012244384
COG0031	Non_rearranged	Acc	Amino acid transport and metabolism	Cysteine synthase	465.2840525	0.00990099	0.012244384
COG1741	Non_rearranged	Acc	General function prediction only	Redox-sensitive bicupin YhaK, pirin superfamily	243.8984928	0.00990099	0.012244384
COG4574	Non_rearranged	Acc	Posttranslational modification, protein turnover, chaperones	Serine protease inhibitor ecotin	101.2360809	0.00990099	0.012244384
COG4152	Non_rearranged	Acc	General function prediction only	ABC-type uncharacterized transport system, ATPase component	219.6016855	0.00990099	0.012244384
COG4314	Non_rearranged	Acc	Inorganic ion transport and metabolism	Nitrous oxide reductase accessory protein NosL	27.61422656	0.00990099	0.012244384
COG4263	Non_rearranged	Acc	Inorganic ion transport and metabolism	Nitrous oxide reductase	2.054989369	0.148514851	0.16593702
COG1655	Non_rearranged	Acc	Function unknown	Uncharacterized conserved protein, DUF2225 family	0.112871217	0.712871287	0.734811322
COG2846	Non_rearranged	Acc	Posttranslational modification, protein turnover, chaperones	Iron-sulfur cluster repair protein YtfE, RIC family, contains ScdAN and hemerythrin domains	35.62111106	0.00990099	0.012244384
COG0369	Non_rearranged	Acc	Nucleotide transport and metabolism;Inorganic ion transport and metabolism	Flavoprotein (flavin reductase) subunit CysJ of sulfite and N-hydroxylaminopurine reductases	192.4458881	0.00990099	0.012244384
COG2102	Non_rearranged	Acc	Translation, ribosomal structure and biogenesis	Diphthamide synthase (EF-2-diphthine--ammonia ligase)	0.901232746	0.346534653	0.373008586
COG1690	Non_rearranged	Acc	Translation, ribosomal structure and biogenesis	RNA-splicing ligase RtcB, repairs tRNA damage	22.49077556	0.00990099	0.012244384
COG1061	Non_rearranged	Acc	Transcription;Replication, recombination and repair	Superfamily II DNA or RNA helicase	249.8120368	0.00990099	0.012244384
COG0286	Non_rearranged	Acc	Defense mechanisms	Type I restriction-modification system, DNA methylase subunit	1375.077271	0.00990099	0.012244384
COG0732	Non_rearranged	Acc	Defense mechanisms	Restriction endonuclease S subunit	1041.000611	0.00990099	0.012244384
COG4096	Non_rearranged	Acc	Defense mechanisms	Type I site-specific restriction endonuclease, part of a restriction-modification system	364.3531698	0.00990099	0.012244384
COG3568	Non_rearranged	Acc	General function prediction only	Metal-dependent hydrolase, endonuclease/exonuclease/phosphatase family	149.3367627	0.00990099	0.012244384
COG1785	Non_rearranged	Acc	Inorganic ion transport and metabolism;General function prediction only	Alkaline phosphatase	89.13849656	0.00990099	0.012244384
COG1408	Non_rearranged	Acc	General function prediction only	Predicted phosphohydrolase, MPP superfamily	142.9793665	0.00990099	0.012244384
COG0776	Non_rearranged	Acc	Replication, recombination and repair	Bacterial nucleoid DNA-binding protein IHF-alpha	764.7699748	0.00990099	0.012244384
COG3392	Non_rearranged	Acc	Replication, recombination and repair	Adenine-specific DNA methylase	10.14068672	0.01980198	0.023748427
COG4977	Non_rearranged	Acc	Transcription	Transcriptional regulator GlxA, contains an amidase domain and an AraC-type DNA-binding HTH domain	260.1722917	0.00990099	0.012244384
COG3668	Non_rearranged	Acc	Mobilome: prophages, transposons	Plasmid stabilization system protein ParE	433.6749907	0.00990099	0.012244384
COG3609	Non_rearranged	Acc	Transcription	Transcriptional regulator, contains Arc/MetJ-type RHH (ribbon-helix-helix) DNA-binding domain	135.9239525	0.00990099	0.012244384
COG4185	Non_rearranged	Acc	General function prediction only	Predicted ABC-type ATPase or kinase	36.23682466	0.00990099	0.012244384
COG1196	Non_rearranged	Acc	Cell cycle control, cell division, chromosome partitioning	Chromosome segregation ATPase Smc	31.48103572	0.00990099	0.012244384
COG4423	Non_rearranged	Acc	Function unknown	Uncharacterized conserved protein	0.000994189	1	1
COG3740	Non_rearranged	Acc	Mobilome: prophages, transposons	Phage head maturation protease	281.2190794	0.00990099	0.012244384
COG5484	Non_rearranged	Acc	Function unknown	Uncharacterized conserved protein YjcR, contains N-terminal HTH domain	13.48799337	0.00990099	0.012244384
COG5362	Non_rearranged	Acc	Mobilome: prophages, transposons	Phage terminase large subunit	46.08132217	0.00990099	0.012244384
COG4387	Non_rearranged	Acc	Mobilome: prophages, transposons	Mu-like prophage protein gp36	141.3882548	0.00990099	0.012244384
COG4383	Non_rearranged	Acc	Mobilome: prophages, transposons	Mu-like prophage protein gp29	179.0929821	0.00990099	0.012244384
COG5005	Non_rearranged	Acc	Mobilome: prophages, transposons	Mu-like prophage protein gpG	763.5804782	0.00990099	0.012244384
COG0571	Non_rearranged	Acc	Transcription	dsRNA-specific ribonuclease	351.122672	0.00990099	0.012244384
COG4396	Non_rearranged	Acc	Mobilome: prophages, transposons	Mu-like prophage host-nuclease inhibitor protein Gam	77.50083555	0.00990099	0.012244384
COG1066	Non_rearranged	Acc	Replication, recombination and repair	DNA repair protein RadA/Sms, contains AAA+ ATPase domain	108.1692416	0.00990099	0.012244384
COG2842	Non_rearranged	Acc	Mobilome: prophages, transposons	Bacteriophage DNA transposition protein, AAA+ family ATPase	393.8794921	0.00990099	0.012244384
COG2337	Non_rearranged	Acc	Defense mechanisms	mRNA-degrading endonuclease MazF, toxin component of the MazEF toxin-antitoxin module	133.2576914	0.00990099	0.012244384
COG2336	Non_rearranged	Acc	Defense mechanisms	Antitoxin component MazE of the MazEF toxin-antitoxin module	73.44126718	0.00990099	0.012244384
COG0758	Non_rearranged	Acc	Replication, recombination and repair	Predicted Rossmann fold nucleotide-binding protein DprA/Smf involved in DNA uptake	138.5325272	0.00990099	0.012244384
COG0546	Non_rearranged	Acc	Energy production and conversion	Phosphoglycolate phosphatase, HAD superfamily	388.500382	0.00990099	0.012244384
COG1881	Non_rearranged	Acc	General function prediction only	Uncharacterized conserved protein, phosphatidylethanolamine-binding protein (PEBP) family	113.6269555	0.00990099	0.012244384
COG5504	Non_rearranged	Acc	General function prediction only	Predicted Zn-dependent protease YjaZ, DUF2268 family	2.212579745	0.108910891	0.123510936
COG1073	Non_rearranged	Acc	Signal transduction mechanisms	Fermentation-respiration switch esterase FrsA, DUF1100 family	14.87466488	0.01980198	0.023748427
COG0030	Non_rearranged	Acc	Translation, ribosomal structure and biogenesis	16S rRNA A1518 and A1519 N6-dimethyltransferase RsmA/KsgA/DIM1 (may also have DNA glycosylase/AP lyase activity)	337.2977834	0.00990099	0.012244384
COG2602	Non_rearranged	Acc	Defense mechanisms	Beta-lactamase class D	154.4434159	0.00990099	0.012244384
COG0262	Non_rearranged	Acc	Coenzyme transport and metabolism	Dihydrofolate reductase	84.34277677	0.00990099	0.012244384
COG3292	Non_rearranged	Acc	Signal transduction mechanisms	Periplasmic ligand-binding sensor domain	48.02598402	0.00990099	0.012244384
COG5309	Non_rearranged	Acc	Carbohydrate transport and metabolism	Exo-beta-1,3-glucanase, GH17 family	2.689794713	0.148514851	0.16593702
COG2211	Non_rearranged	Acc	Carbohydrate transport and metabolism	Na+/melibiose symporter or related transporter	42.06081869	0.00990099	0.012244384
COG5520	Non_rearranged	Acc	Cell wall/membrane/envelope biogenesis	O-Glycosyl hydrolase	20.59611565	0.00990099	0.012244384
COG2273	Non_rearranged	Acc	Carbohydrate transport and metabolism	Beta-glucanase, GH16 family	0.625143287	0.415841584	0.442942834
COG3279	Non_rearranged	Acc	Transcription;Signal transduction mechanisms	DNA-binding response regulator, LytR/AlgR family	0.872329658	0.336633663	0.362829108
COG2972	Non_rearranged	Acc	Signal transduction mechanisms	Sensor histidine kinase YesM	6.32758094	0.01980198	0.023748427
COG4773	Non_rearranged	Acc	Inorganic ion transport and metabolism	Outer membrane receptor for ferric coprogen and ferric-rhodotorulic acid	10.14532786	0.00990099	0.012244384
COG3209	Non_rearranged	Acc	General function prediction only	Uncharacterized conserved protein RhaS, contains 28 RHS repeats	557.0626032	0.00990099	0.012244384
COG1520	Non_rearranged	Acc	Cell wall/membrane/envelope biogenesis	Outer membrane protein assembly factor BamB, contains PQQ-like beta-propeller repeat	1.949720703	0.207920792	0.229116601
COG0322	Non_rearranged	Acc	Replication, recombination and repair	Excinuclease UvrABC, nuclease subunit	249.6424248	0.00990099	0.012244384
COG0610	Non_rearranged	Acc	Defense mechanisms	Type I site-specific restriction-modification system, R (restriction) subunit and related helicases ...	688.5088613	0.00990099	0.012244384
COG2865	Non_rearranged	Acc	Transcription	Predicted transcriptional regulator, contains HTH domain	128.5307112	0.00990099	0.012244384
COG3843	Non_rearranged	Acc	Intracellular trafficking, secretion, and vesicular transport	Type IV secretory pathway, VirD2 component (relaxase)	538.3604325	0.00990099	0.012244384
COG3378	Non_rearranged	Acc	Mobilome: prophages, transposons	DNA primase, phage- or plasmid-associated	363.5186962	0.00990099	0.012244384
COG3311	Non_rearranged	Acc	Transcription;Mobilome: prophages, transposons	DNA-binding transcriptional regulator AlpA	1661.911469	0.00990099	0.012244384
COG1205	Non_rearranged	Acc	Replication, recombination and repair	ATP-dependent helicase YprA, contains C-terminal metal-binding DUF1998 domain	8.612661261	0.00990099	0.012244384
COG2885	Non_rearranged	Acc	Cell wall/membrane/envelope biogenesis	Outer membrane protein OmpA and related peptidoglycan-associated (lipo)proteins	86.25123545	0.00990099	0.012244384
COG5314	Non_rearranged	Acc	Mobilome: prophages, transposons	Conjugal transfer/entry exclusion protein	139.2935625	0.00990099	0.012244384
COG5410	Non_rearranged	Acc	Function unknown	Uncharacterized conserved protein	305.8603429	0.00990099	0.012244384
COG2852	Non_rearranged	Acc	Replication, recombination and repair	Very-short-patch-repair endonuclease	203.0970531	0.00990099	0.012244384
COG0629	Non_rearranged	Acc	Replication, recombination and repair	Single-stranded DNA-binding protein	108.63886	0.00990099	0.012244384
COG1106	Non_rearranged	Acc	General function prediction only	ATPase/GTPase, AAA15 family	151.6221329	0.00990099	0.012244384
COG4748	Non_rearranged	Acc	Function unknown	Uncharacterized conserved protein, contains restriction enzyme R protein N terminal (HSDR_N) domain	85.19177745	0.00990099	0.012244384
COG0272	Non_rearranged	Acc	Replication, recombination and repair	NAD-dependent DNA ligase	29.7833349	0.00990099	0.012244384
COG0616	Non_rearranged	Acc	Posttranslational modification, protein turnover, chaperones	Periplasmic serine protease, ClpP class	214.4462609	0.00990099	0.012244384
COG1876	Non_rearranged	Acc	Cell wall/membrane/envelope biogenesis	LD-carboxypeptidase LdcB, LAS superfamily	17.92633703	0.00990099	0.012244384
COG0358	Non_rearranged	Acc	Replication, recombination and repair	DNA primase (bacterial type)	144.2629661	0.00990099	0.012244384
COG0863	Non_rearranged	Acc	Replication, recombination and repair	DNA modification methylase	671.2805542	0.00990099	0.012244384
COG2267	Non_rearranged	Acc	Lipid transport and metabolism	Lysophospholipase, alpha-beta hydrolase superfamily	39.56646077	0.00990099	0.012244384
COG0484	Non_rearranged	Acc	Posttranslational modification, protein turnover, chaperones	DnaJ-class molecular chaperone with C-terminal Zn finger domain	372.0544629	0.00990099	0.012244384
COG0438	Non_rearranged	Acc	Cell wall/membrane/envelope biogenesis	Glycosyltransferase involved in cell wall bisynthesis	5.233521993	0.02970297	0.035137909
COG2244	Non_rearranged	Acc	Cell wall/membrane/envelope biogenesis	Membrane protein involved in the export of O-antigen and teichoic acid	5.602940057	0.03960396	0.04646046
COG0381	Non_rearranged	Acc	Cell wall/membrane/envelope biogenesis	UDP-N-acetylglucosamine 2-epimerase	121.6071366	0.00990099	0.012244384
COG1086	Non_rearranged	Acc	Cell wall/membrane/envelope biogenesis;Posttranslational modification, protein turnover, chaperones	NDP-sugar epimerase, includes UDP-GlcNAc-inverting 4,6-dehydratase FlaA1 and capsular polysaccharide biosynthesis protein EpsC	11.08856966	0.00990099	0.012244384
COG3551	Non_rearranged	Acc	Function unknown	Uncharacterized conserved protein	60.06654663	0.00990099	0.012244384
COG3182	Non_rearranged	Acc	Function unknown	PepSY-associated TM region	8.985237601	0.00990099	0.012244384
COG1404	Non_rearranged	Acc	Posttranslational modification, protein turnover, chaperones	Serine protease, subtilisin family	148.717618	0.00990099	0.012244384
COG1309	Non_rearranged	Acc	Transcription	DNA-binding protein, AcrR family, includes nucleoid occlusion protein SlmA	81.89953028	0.00990099	0.012244384
COG0466	Non_rearranged	Acc	Posttranslational modification, protein turnover, chaperones	ATP-dependent Lon protease, bacterial type	258.0678365	0.00990099	0.012244384
COG4636	Non_rearranged	Acc	General function prediction only	Endonuclease, Uma2 family (restriction endonuclease fold)	18.86984997	0.00990099	0.012244384
COG0841	Non_rearranged	Acc	Defense mechanisms	Multidrug efflux pump subunit AcrB	271.0154684	0.00990099	0.012244384
COG1705	Non_rearranged	Acc	Cell wall/membrane/envelope biogenesis;Cell motility	Flagellum-specific peptidoglycan hydrolase FlgJ	4.273212333	0.079207921	0.090605701
COG2755	Non_rearranged	Acc	Cell cycle control, cell division, chromosome partitioning;Lipid transport and metabolism	Lysophospholipase L1 or related esterase. Includes spore coat protein LipC/YcsK	26.87525792	0.00990099	0.012244384
COG1696	Non_rearranged	Acc	Cell wall/membrane/envelope biogenesis	D-alanyl-lipoteichoic acid acyltransferase DltB, MBOAT superfamily	97.4110139	0.00990099	0.012244384
COG3296	Non_rearranged	Acc	General function prediction only	Uncharacterized Tic20-related protein, DUF4870 domain	1.812460528	0.207920792	0.229116601
COG4912	Non_rearranged	Acc	Replication, recombination and repair	3-methyladenine DNA glycosylase AlkD	4.152524488	0.04950495	0.057497791
COG2897	Non_rearranged	Acc	Inorganic ion transport and metabolism	3-mercaptopyruvate sulfurtransferase SseA, contains two rhodanese domains	154.8405388	0.00990099	0.012244384
COG3061	Non_rearranged	Acc	Cell cycle control, cell division, chromosome partitioning	Cell division protein YtfB/OapA (opacity-associated protein A)	71.47169738	0.00990099	0.012244384
COG0491	Non_rearranged	Acc	General function prediction only	Glyoxylase or a related metal-dependent hydrolase, beta-lactamase superfamily II	119.2202649	0.00990099	0.012244384
COG5473	Non_rearranged	Acc	Function unknown	Uncharacterized membrane protein	116.1981075	0.00990099	0.012244384
COG1611	Non_rearranged	Acc	Nucleotide transport and metabolism	Nucleotide monophosphate nucleosidase PpnN/YdgH, Lonely Guy (LOG) family	484.9897698	0.00990099	0.012244384
COG0664	Non_rearranged	Acc	Signal transduction mechanisms	cAMP-binding domain of CRP or a regulatory subunit of cAMP-dependent protein kinases	157.6616714	0.00990099	0.012244384
COG2194	Non_rearranged	Acc	Cell wall/membrane/envelope biogenesis	Phosphoethanolamine transferase for periplasmic glucans OpgE, AlkP superfamily	122.2274543	0.00990099	0.012244384
COG0302	Non_rearranged	Acc	Coenzyme transport and metabolism	GTP cyclohydrolase I	213.4729154	0.00990099	0.012244384
COG1826	Non_rearranged	Acc	Intracellular trafficking, secretion, and vesicular transport	Twin-arginine protein secretion pathway components TatA and TatB	212.0189199	0.00990099	0.012244384
COG0204	Non_rearranged	Acc	Lipid transport and metabolism	1-acyl-sn-glycerol-3-phosphate acyltransferase	373.7185811	0.00990099	0.012244384
COG3339	Non_rearranged	Acc	Function unknown	Uncharacterized membrane protein YkvA, DUF1232 family	20.78434973	0.00990099	0.012244384
COG0714	Non_rearranged	Acc	General function prediction only	MoxR-like ATPase	84.07742084	0.00990099	0.012244384
COG3420	Non_rearranged	Acc	Inorganic ion transport and metabolism	Nitrous oxide reductase accessory protein NosD, contains tandem CASH domains	7.230182373	0.02970297	0.035137909
COG5617	Non_rearranged	Acc	General function prediction only	Predicted membrane glycosyltransferase TK1552, contains 6-pyruvoyl-tetrahydropterin synthase (PTPS)-related domain	11.60352158	0.00990099	0.012244384
COG0323	Non_rearranged	Acc	Replication, recombination and repair	DNA mismatch repair ATPase MutL	356.0540541	0.00990099	0.012244384
COG0351	Non_rearranged	Acc	Coenzyme transport and metabolism	Hydroxymethylpyrimidine/phosphomethylpyrimidine kinase	282.167599	0.00990099	0.012244384
COG0502	Non_rearranged	Acc	Coenzyme transport and metabolism	Biotin synthase or related enzyme	388.2914056	0.00990099	0.012244384
COG2022	Non_rearranged	Acc	Coenzyme transport and metabolism	Thiazole synthase ThiGH, ThiG subunit (thiamin biosynthesis)	535.1966615	0.00990099	0.012244384
COG0422	Non_rearranged	Acc	Coenzyme transport and metabolism	4-amino-2-methyl-5-hydroxymethylpyrimidine (HMP) synthase ThiC	171.9933689	0.00990099	0.012244384
COG2104	Non_rearranged	Acc	Coenzyme transport and metabolism	Sulfur carrier protein ThiS (thiamine biosynthesis)	98.46148037	0.00990099	0.012244384
COG0350	Non_rearranged	Acc	Replication, recombination and repair	DNA repair enzyme Ada (O6-methylguanine-DNA--protein-cysteine methyltransferase)	191.9633619	0.00990099	0.012244384
COG1381	Non_rearranged	Acc	Replication, recombination and repair	Recombinational DNA repair protein RecO (RecF pathway)	411.8503859	0.00990099	0.012244384
COG1724	Non_rearranged	Acc	General function prediction only	Predicted RNA binding protein YcfA, dsRBD-like fold, HicA-like mRNA interferase family	144.5786605	0.00990099	0.012244384
COG1598	Non_rearranged	Acc	Defense mechanisms	Antitoxin component HicB of the HicAB toxin-antitoxin system	77.97172001	0.00990099	0.012244384
COG2814	Non_rearranged	Acc	Carbohydrate transport and metabolism	Predicted arabinose efflux permease AraJ, MFS family	451.4213104	0.00990099	0.012244384
COG0459	Non_rearranged	Acc	Posttranslational modification, protein turnover, chaperones	Chaperonin GroEL (HSP60 family)	293.592979	0.00990099	0.012244384
COG4232	Non_rearranged	Acc	Posttranslational modification, protein turnover, chaperones	Thiol:disulfide interchange protein DsbD	694.5537392	0.00990099	0.012244384
COG5616	Non_rearranged	Acc	Signal transduction mechanisms	TolB amino-terminal domain (function unknown)	43.09791492	0.00990099	0.012244384
COG1988	Non_rearranged	Acc	General function prediction only	Membrane-bound metal-dependent hydrolase YbcI, DUF457 family	11.60561939	0.00990099	0.012244384
COG5545	Non_rearranged	Acc	Mobilome: prophages, transposons	Predicted P-loop ATPase and inactivated derivatives	176.9982619	0.00990099	0.012244384
COG1637	Non_rearranged	Acc	Replication, recombination and repair	Endonuclease NucS, RecB family	19.85256053	0.00990099	0.012244384
COG5147	Non_rearranged	Acc		NA	82.73745501	0.00990099	0.012244384
COG0223	Non_rearranged	Acc	Translation, ribosomal structure and biogenesis	Methionyl-tRNA formyltransferase	212.3534551	0.00990099	0.012244384
COG2401	Non_rearranged	Acc	General function prediction only	ABC-type ATPase fused to a predicted acetyltransferase domain	0.325873756	0.534653465	0.560439728
COG3500	Non_rearranged	Acc	Mobilome: prophages, transposons	Phage protein D	561.4003058	0.00990099	0.012244384
COG0740	Non_rearranged	Acc	Posttranslational modification, protein turnover, chaperones	ATP-dependent protease ClpP, protease subunit	148.1648744	0.00990099	0.012244384
COG5280	Non_rearranged	Acc	Mobilome: prophages, transposons	Phage-related minor tail protein	156.0511447	0.00990099	0.012244384
COG4843	Non_rearranged	Acc	Function unknown	Uncharacterized conserved protein YebE, UPF0316/DUF2179 family	1.685593666	0.297029703	0.322439789
COG0330	Non_rearranged	Acc	Posttranslational modification, protein turnover, chaperones	Regulator of protease activity HflC, stomatin/prohibitin superfamily	423.4576542	0.00990099	0.012244384
COG3291	Non_rearranged	Acc	Function unknown	Uncharacterized conserved protein, PKD repeat domain	9.49968763	0.00990099	0.012244384
COG4261	Non_rearranged	Acc	General function prediction only	Predicted acyltransferase, LPLAT superfamily	89.62038384	0.00990099	0.012244384
COG0810	Non_rearranged	Acc	Cell wall/membrane/envelope biogenesis	Periplasmic protein TonB, links inner and outer membranes	16.60492638	0.00990099	0.012244384
COG1595	Non_rearranged	Acc	Transcription	DNA-directed RNA polymerase specialized sigma subunit, sigma24 family	23.17798155	0.00990099	0.012244384
COG1266	Non_rearranged	Acc	Posttranslational modification, protein turnover, chaperones	Membrane protease YdiL, CAAX protease family	2.903966502	0.04950495	0.057497791
COG0657	Non_rearranged	Acc	Lipid transport and metabolism	Acetyl esterase/lipase	2.308139033	0.138613861	0.155427069
COG4946	Non_rearranged	Acc	Function unknown	Uncharacterized N-terminal domain of tricorn protease, contains WD40 repeats	328.1924282	0.00990099	0.012244384
COG0178	Non_rearranged	Acc	Replication, recombination and repair	Excinuclease UvrABC ATPase subunit	239.1421629	0.00990099	0.012244384
COG0168	Non_rearranged	Acc	Inorganic ion transport and metabolism	Trk-type K+ transport system, membrane component	179.8710869	0.00990099	0.012244384
COG1207	Non_rearranged	Acc	Cell wall/membrane/envelope biogenesis	Bifunctional protein GlmU, N-acetylglucosamine-1-phosphate-uridyltransferase/glucosamine-1-phosphate-acetyltransferase	299.8119993	0.00990099	0.012244384
COG4694	Non_rearranged	Acc	Translation, ribosomal structure and biogenesis	Wobble nucleotide-excising tRNase	338.7584824	0.00990099	0.012244384
COG2184	Non_rearranged	Acc	Signal transduction mechanisms	Fido, protein-threonine AMPylation domain	78.88534563	0.00990099	0.012244384
COG3577	Non_rearranged	Acc	General function prediction only	Predicted aspartyl protease	17.3146342	0.00990099	0.012244384
COG1846	Non_rearranged	Acc	Transcription	DNA-binding transcriptional regulator, MarR family	1082.103026	0.00990099	0.012244384
COG0842	Non_rearranged	Acc	Defense mechanisms	ABC-type multidrug transport system, permease component	241.8791018	0.00990099	0.012244384
COG3936	Non_rearranged	Acc	Carbohydrate transport and metabolism	Membrane-bound acyltransferase YfiQ, involved in biofilm formation	26.0728644	0.00990099	0.012244384
COG2312	Non_rearranged	Acc	Secondary metabolites biosynthesis, transport and catabolism	Erythromycin esterase homolog	42.81511576	0.00990099	0.012244384
COG2367	Non_rearranged	Acc	Defense mechanisms	Beta-lactamase class A	22.18935283	0.00990099	0.012244384
COG1708	Non_rearranged	Acc	General function prediction only	Predicted nucleotidyltransferase, MJ0604 family	79.00084482	0.00990099	0.012244384
COG2067	Non_rearranged	Acc	Lipid transport and metabolism	Long-chain fatty acid transport protein	166.151602	0.00990099	0.012244384
COG3852	Non_rearranged	Acc	Signal transduction mechanisms	Signal transduction histidine kinase NtrB, nitrogen specific	474.275274	0.00990099	0.012244384
COG2807	Non_rearranged	Acc	Inorganic ion transport and metabolism	Cyanate permease	570.6034645	0.00990099	0.012244384
COG2271	Non_rearranged	Acc	Carbohydrate transport and metabolism	Sugar phosphate permease	64.10839624	0.00990099	0.012244384
COG2025	Non_rearranged	Acc	Energy production and conversion	Electron transfer flavoprotein, alpha subunit FixB	165.3316376	0.00990099	0.012244384
COG0009	Non_rearranged	Acc	Translation, ribosomal structure and biogenesis	tRNA A37 threonylcarbamoyladenosine synthetase subunit TsaC/SUA5/YrdC	699.0615412	0.00990099	0.012244384
COG4815	Non_rearranged	Acc	Function unknown	Uncharacterized conserved protein	53.40252806	0.00990099	0.012244384
COG0144	Non_rearranged	Acc	Translation, ribosomal structure and biogenesis	16S rRNA C967 or C1407 C5-methylase, RsmB/RsmF family	162.5308325	0.00990099	0.012244384
COG0161	Non_rearranged	Acc	Coenzyme transport and metabolism	Adenosylmethionine-8-amino-7-oxononanoate aminotransferase	188.8601142	0.00990099	0.012244384
COG0156	Non_rearranged	Acc	Coenzyme transport and metabolism	7-keto-8-aminopelargonate synthetase or related enzyme	371.7554605	0.00990099	0.012244384
COG1137	Non_rearranged	Acc	Cell wall/membrane/envelope biogenesis	ABC-type lipopolysaccharide export system, ATPase component	366.4558024	0.00990099	0.012244384
COG0816	Non_rearranged	Acc	Translation, ribosomal structure and biogenesis;Replication, recombination and repair;Transcription	YqgF/RuvX protein, pre-16S rRNA maturation RNase/Holliday junction resolvase/anti-termination factor	180.9253833	0.00990099	0.012244384
COG3876	Non_rearranged	Acc	Function unknown	Uncharacterized conserved protein YbbC, DUF1343 family	9.42649333	0.00990099	0.012244384
COG0081	Non_rearranged	Acc	Translation, ribosomal structure and biogenesis	Ribosomal protein L1	464.7652091	0.00990099	0.012244384
COG0348	Non_rearranged	Acc	Energy production and conversion	Polyferredoxin NapH	143.0258909	0.00990099	0.012244384
COG1004	Non_rearranged	Acc	Cell wall/membrane/envelope biogenesis	UDP-glucose 6-dehydrogenase	36.4654539	0.00990099	0.012244384
COG0276	Non_rearranged	Acc	Coenzyme transport and metabolism	Protoheme ferro-lyase (ferrochelatase)	257.0659938	0.00990099	0.012244384
COG1838	Non_rearranged	Acc	Energy production and conversion	Tartrate dehydratase beta subunit/Fumarate hydratase class I, C-terminal domain	248.2930791	0.00990099	0.012244384
COG0452	Non_rearranged	Acc	Coenzyme transport and metabolism	Phosphopantothenoylcysteine synthetase/decarboxylase CoaBC	316.7285629	0.00990099	0.012244384
COG1757	Non_rearranged	Acc	Energy production and conversion	Na+/H+ antiporter NhaC/MleN	120.9271791	0.00990099	0.012244384
COG2802	Non_rearranged	Acc	Function unknown	Uncharacterized conserved protein, LON_N-like domain, ASCH/PUA-like superfamily	32.42548387	0.00990099	0.012244384
COG1647	Non_rearranged	Acc	Secondary metabolites biosynthesis, transport and catabolism	Esterase/lipase	34.08145324	0.00990099	0.012244384
COG1012	Non_rearranged	Acc	Lipid transport and metabolism	Acyl-CoA reductase or other NAD-dependent aldehyde dehydrogenase	259.4644404	0.00990099	0.012244384
COG4105	Non_rearranged	Acc	Cell wall/membrane/envelope biogenesis	Outer membrane protein assembly factor BamD, BamD/ComL family	395.9568692	0.00990099	0.012244384
COG0450	Non_rearranged	Acc	Defense mechanisms	Alkyl hydroperoxide reductase subunit AhpC (peroxiredoxin)	891.7185479	0.00990099	0.012244384
COG2908	Non_rearranged	Acc	Cell wall/membrane/envelope biogenesis	UDP-2,3-diacylglucosamine pyrophosphatase LpxH	255.1430081	0.00990099	0.012244384
COG4704	Non_rearranged	Acc	Function unknown	Uncharacterized conserved protein, DUF2141 family	0.00123442	1	1
COG1668	Non_rearranged	Acc	Energy production and conversion;Inorganic ion transport and metabolism	ABC-type Na+ efflux pump, permease component NatB	125.4925526	0.00990099	0.012244384
COG0602	Non_rearranged	Acc	Coenzyme transport and metabolism	Organic radical activating enzyme NrdG/QueE	412.9411673	0.00990099	0.012244384
COG0742	Non_rearranged	Acc	Translation, ribosomal structure and biogenesis	16S rRNA G966 N2-methylase RsmD	318.2009723	0.00990099	0.012244384
COG2326	Non_rearranged	Acc	Energy production and conversion	Polyphosphate kinase 2, PPK2 family	104.4980788	0.00990099	0.012244384
COG1249	Non_rearranged	Acc	Energy production and conversion	Dihydrolipoamide dehydrogenase (E3) component of pyruvate/2-oxoglutarate dehydrogenase complex or glutathione oxidoreductase	243.9858006	0.00990099	0.012244384
COG1577	Non_rearranged	Acc	Lipid transport and metabolism	Mevalonate kinase	112.7956422	0.00990099	0.012244384
COG3893	Non_rearranged	Acc	Replication, recombination and repair	Inactivated superfamily I helicase	40.77795665	0.00990099	0.012244384
COG1555	Non_rearranged	Acc	Replication, recombination and repair	DNA uptake protein ComE or related DNA-binding protein	75.27166062	0.00990099	0.012244384
COG2518	Non_rearranged	Acc	Posttranslational modification, protein turnover, chaperones	Protein-L-isoaspartate O-methyltransferase	370.692641	0.00990099	0.012244384
COG0508	Non_rearranged	Acc	Energy production and conversion	Pyruvate/2-oxoglutarate dehydrogenase complex, dihydrolipoamide acyltransferase (E2) component	53.47792159	0.00990099	0.012244384
COG4269	Non_rearranged	Acc	Function unknown	Uncharacterized membrane protein YjgN, DUF898 family	15.79262182	0.00990099	0.012244384
COG0441	Non_rearranged	Acc	Translation, ribosomal structure and biogenesis	Threonyl-tRNA synthetase	399.8486088	0.00990099	0.012244384
COG3004	Non_rearranged	Acc	Energy production and conversion;Inorganic ion transport and metabolism	Na+/H+ antiporter NhaA	39.99777744	0.00990099	0.012244384
COG3216	Non_rearranged	Acc	Function unknown	Uncharacterized conserved protein, DUF2062 family	79.23240835	0.00990099	0.012244384
COG3597	Non_rearranged	Acc	Function unknown	Uncharacterized conserved protein, DUF697 family	22.14118185	0.00990099	0.012244384
COG4260	Non_rearranged	Acc	Posttranslational modification, protein turnover, chaperones	Membrane protease subunit, stomatin/prohibitin family, contains C-terminal Zn-ribbon domain	0.805828512	0.366336634	0.392977549
COG0646	Non_rearranged	Acc	Amino acid transport and metabolism	Methionine synthase I (cobalamin-dependent), methyltransferase domain	280.5091973	0.00990099	0.012244384
COG1410	Non_rearranged	Acc	Amino acid transport and metabolism	Methionine synthase I, cobalamin-binding domain	2.637197069	0.138613861	0.155427069
COG3275	Non_rearranged	Acc	Signal transduction mechanisms	Sensor histidine kinase, LytS/YehU family	148.3141661	0.00990099	0.012244384
COG1368	Non_rearranged	Acc	Cell wall/membrane/envelope biogenesis	Phosphoglycerol transferase MdoB/OpgB, AlkP superfamily	63.49285491	0.00990099	0.012244384
COG3509	Non_rearranged	Acc	Carbohydrate transport and metabolism	Acetyl xylan esterase AxeA and related esterases, LpqC family	96.88490675	0.00990099	0.012244384
COG0757	Non_rearranged	Acc	Amino acid transport and metabolism	3-dehydroquinate dehydratase	254.3047682	0.00990099	0.012244384
COG1670	Non_rearranged	Acc	Translation, ribosomal structure and biogenesis;Posttranslational modification, protein turnover, chaperones	Protein N-acetyltransferase, RimJ/RimL family	11.52254743	0.00990099	0.012244384
COG0542	Non_rearranged	Acc	Posttranslational modification, protein turnover, chaperones	ATP-dependent Clp protease, ATP-binding subunit ClpA	296.5149275	0.00990099	0.012244384
COG0534	Non_rearranged	Acc	Defense mechanisms	Na+-driven multidrug efflux pump, DinF/NorM/MATE family	369.4119954	0.00990099	0.012244384
COG2232	Non_rearranged	Acc	Amino acid transport and metabolism	Pyrrolysine biosynthesis ligase PylC and related enzymes, ATP-grasp superfamily	8.108063349	0.00990099	0.012244384
COG3208	Non_rearranged	Acc	Secondary metabolites biosynthesis, transport and catabolism	Surfactin synthase thioesterase subunit	28.94518724	0.00990099	0.012244384
COG4926	Non_rearranged	Acc	Mobilome: prophages, transposons	Phage-related protein	148.7196903	0.00990099	0.012244384
COG5633	Non_rearranged	Acc	Function unknown	Uncharacterized conserved protein YcfL	63.69051312	0.00990099	0.012244384
COG2146	Non_rearranged	Acc	Inorganic ion transport and metabolism;Secondary metabolites biosynthesis, transport and catabolism	Ferredoxin subunit of nitrite reductase or a ring-hydroxylating dioxygenase	284.7706382	0.00990099	0.012244384
COG3950	Non_rearranged	Acc	General function prediction only	Predicted ATP-binding protein involved in virulence	67.57212826	0.00990099	0.012244384
COG5635	Non_rearranged	Acc	Signal transduction mechanisms	Predicted NTPase, NACHT family domain	169.6543564	0.00990099	0.012244384
COG1112	Non_rearranged	Acc	Replication, recombination and repair	Superfamily I DNA and/or RNA helicase	87.95910316	0.00990099	0.012244384
COG3152	Non_rearranged	Acc	Function unknown	Uncharacterized membrane protein YhaH, DUF805 family	22.00769579	0.00990099	0.012244384
COG4839	Non_rearranged	Acc	Cell cycle control, cell division, chromosome partitioning	Cell division protein FtsL	42.77241189	0.00990099	0.012244384
COG3344	Non_rearranged	Acc	Mobilome: prophages, transposons	Retron-type reverse transcriptase	1019.963232	0.00990099	0.012244384
COG1204	Non_rearranged	Acc	Replication, recombination and repair	Replicative superfamily II helicase	131.8705358	0.00990099	0.012244384
COG0847	Non_rearranged	Acc	Replication, recombination and repair	DNA polymerase III, epsilon subunit or related 3'-5' exonuclease	231.3607519	0.00990099	0.012244384
COG0159	Non_rearranged	Acc	Amino acid transport and metabolism	Tryptophan synthase alpha chain	206.290666	0.00990099	0.012244384
COG0299	Non_rearranged	Acc	Nucleotide transport and metabolism	Folate-dependent phosphoribosylglycinamide formyltransferase PurN	115.7165868	0.00990099	0.012244384
COG4382	Non_rearranged	Acc	Mobilome: prophages, transposons	Mu-like prophage protein gp16	62.14074679	0.00990099	0.012244384
COG3081	Non_rearranged	Acc	Replication, recombination and repair	dsDNA-binding nucleoid-associated protein YejK/NdpA	51.7355429	0.00990099	0.012244384
COG3617	Non_rearranged	Acc	Mobilome: prophages, transposons	Prophage antirepressor	351.7158278	0.00990099	0.012244384
COG0553	Non_rearranged	Acc	Transcription;Replication, recombination and repair	Superfamily II DNA or RNA helicase, SNF2 family	1.752944188	0.247524752	0.271149099
COG3587	Non_rearranged	Acc	Defense mechanisms	Restriction endonuclease, type III RM system	52.72920806	0.00990099	0.012244384
COG0443	Non_rearranged	Acc	Posttranslational modification, protein turnover, chaperones	Molecular chaperone DnaK (HSP70)	447.129172	0.00990099	0.012244384
COG1222	Non_rearranged	Acc	Posttranslational modification, protein turnover, chaperones	ATP-dependent 26S proteasome regulatory subunit	3.504913146	0.069306931	0.079636704
COG0827	Non_rearranged	Acc	Replication, recombination and repair	Adenine-specific DNA N6-methylase	20.8340043	0.00990099	0.012244384
COG0313	Non_rearranged	Acc	Translation, ribosomal structure and biogenesis	16S rRNA C1402 (ribose-2'-O) methylase RsmI	441.488218	0.00990099	0.012244384
COG2838	Non_rearranged	Acc	Energy production and conversion	Monomeric isocitrate dehydrogenase	172.8766923	0.00990099	0.012244384
COG4894	Non_rearranged	Acc	Lipid transport and metabolism	Putative phospholipid scramblase YxjI, Tubby2 superfamily	23.21966035	0.00990099	0.012244384
COG1597	Non_rearranged	Acc	Lipid transport and metabolism;General function prediction only	Phosphatidylglycerol kinase, diacylglycerol kinase family	199.7594943	0.00990099	0.012244384
COG0287	Non_rearranged	Acc	Amino acid transport and metabolism	Prephenate dehydrogenase	63.31018816	0.00990099	0.012244384
COG2764	Non_rearranged	Acc	Energy production and conversion	Zn-dependent glyoxalase, PhnB family	7.482175258	0.00990099	0.012244384
COG5628	Non_rearranged	Acc	General function prediction only	Predicted acetyltransferase	5.888673718	0.01980198	0.023748427
COG5279	Non_rearranged	Acc	Cell cycle control, cell division, chromosome partitioning	Cytokinesis protein 3, contains TGc (transglutaminase/protease-like) domain	8.604572072	0.00990099	0.012244384
COG3886	Non_rearranged	Acc	Replication, recombination and repair	HKD family nuclease	142.4314929	0.00990099	0.012244384
COG1373	Non_rearranged	Acc	General function prediction only	Predicted ATPase, AAA+ superfamily	139.6159415	0.00990099	0.012244384
COG1961	Non_rearranged	Acc	Replication, recombination and repair	Site-specific DNA recombinase SpoIVCA/DNA invertase PinE	2435.22636	0.00990099	0.012244384
COG2515	Non_rearranged	Acc	Amino acid transport and metabolism	1-aminocyclopropane-1-carboxylate deaminase/D-cysteine desulfhydrase, PLP-dependent ACC family	98.42114142	0.00990099	0.012244384
COG0566	Non_rearranged	Acc	Translation, ribosomal structure and biogenesis	tRNA G18 (ribose-2'-O)-methylase SpoU	600.2498908	0.00990099	0.012244384
COG2096	Non_rearranged	Acc	Coenzyme transport and metabolism	Cob(II)alamin adenosyltransferase	108.1442242	0.00990099	0.012244384
COG2261	Non_rearranged	Acc	General function prediction only	Uncharacterized membrane protein YeaQ/YmgE, transglycosylase-associated protein family	329.9563949	0.00990099	0.012244384
COG3723	Non_rearranged	Acc	Replication, recombination and repair	Recombinational DNA repair protein RecT	446.1825111	0.00990099	0.012244384
COG0305	Non_rearranged	Acc	Replication, recombination and repair	Replicative DNA helicase	38.61676429	0.00990099	0.012244384
COG0820	Non_rearranged	Acc	Translation, ribosomal structure and biogenesis	Adenine C2-methylase RlmN of 23S rRNA A2503 and tRNA A37	280.625859	0.00990099	0.012244384
COG3600	Non_rearranged	Acc	Mobilome: prophages, transposons	Uncharacterized phage-associated protein, contains DUF4065 domain	127.5291836	0.00990099	0.012244384
COG0288	Non_rearranged	Acc	Inorganic ion transport and metabolism	Carbonic anhydrase	248.3550641	0.00990099	0.012244384
COG1212	Non_rearranged	Acc	Cell wall/membrane/envelope biogenesis	CMP-2-keto-3-deoxyoctulosonic acid synthetase	296.707026	0.00990099	0.012244384
COG3320	Non_rearranged	Acc	Secondary metabolites biosynthesis, transport and catabolism	Thioester reductase domain of alpha aminoadipate reductase Lys2 and NRPSs	65.77679132	0.00990099	0.012244384
COG4313	Non_rearranged	Acc	Cell wall/membrane/envelope biogenesis	Sphingosine uptake channel SphA-related outer membrane channel	3.107671858	0.059405941	0.068549188
COG0580	Non_rearranged	Acc	Carbohydrate transport and metabolism	Glycerol uptake facilitator or related aquaporin (Major Intrinsic protein Family)	153.1739191	0.00990099	0.012244384
COG0554	Non_rearranged	Acc	Energy production and conversion	Glycerol kinase	247.9510812	0.00990099	0.012244384
COG0578	Non_rearranged	Acc	Energy production and conversion	Glycerol-3-phosphate dehydrogenase	260.7390148	0.00990099	0.012244384
COG5624	Non_rearranged	Acc		NA	17.91594732	0.00990099	0.012244384
COG3586	Non_rearranged	Acc	General function prediction only	Uncharacterized protein domain, C-terminal to COG1479 DNAse/DNA nickase	126.2426135	0.00990099	0.012244384
COG2303	Non_rearranged	Acc	Lipid transport and metabolism;General function prediction only	Choline dehydrogenase or related flavoprotein	0.189297879	0.633663366	0.657478038
COG1349	Non_rearranged	Acc	Transcription;Carbohydrate transport and metabolism	DNA-binding transcriptional regulator of sugar metabolism, DeoR/GlpR family	439.5306867	0.00990099	0.012244384
COG0584	Non_rearranged	Acc	Lipid transport and metabolism	Glycerophosphoryl diester phosphodiesterase	175.0117651	0.00990099	0.012244384
COG0632	Non_rearranged	Acc	Replication, recombination and repair	Holliday junction resolvasome RuvABC DNA-binding subunit	343.0230965	0.00990099	0.012244384
COG1505	Non_rearranged	Acc	Amino acid transport and metabolism	Prolyl endopeptidase PreP, S9A serine peptidase family	63.31535223	0.00990099	0.012244384
COG1208	Non_rearranged	Acc	Translation, ribosomal structure and biogenesis;Cell wall/membrane/envelope biogenesis	NDP-sugar pyrophosphorylase, includes eIF-2Bgamma, eIF-2Bepsilon, and LPS biosynthesis protein s	9.103366626	0.00990099	0.012244384
COG0451	Non_rearranged	Acc	Cell wall/membrane/envelope biogenesis	Nucleoside-diphosphate-sugar epimerase	104.1429336	0.00990099	0.012244384
COG1626	Non_rearranged	Acc	Carbohydrate transport and metabolism	Neutral trehalase	160.6387	0.00990099	0.012244384
COG1490	Non_rearranged	Acc	Translation, ribosomal structure and biogenesis	D-aminoacyl-tRNA deacylase	132.4560056	0.00990099	0.012244384
COG0399	Non_rearranged	Acc	Cell wall/membrane/envelope biogenesis	dTDP-4-amino-4,6-dideoxygalactose transaminase	2.043499609	0.099009901	0.112752078
COG0836	Non_rearranged	Acc	Cell wall/membrane/envelope biogenesis	Mannose-1-phosphate guanylyltransferase	0.31853727	0.673267327	0.696448176
COG0693	Non_rearranged	Acc	Defense mechanisms	Protein/nucleotide deglycase, PfpI/YajL/DJ-1 family (repair of methylglyoxal-glycated proteins and nucleic acids)	44.29702715	0.00990099	0.012244384
COG3011	Non_rearranged	Acc	General function prediction only	Predicted thiol-disulfide oxidoreductase YuxK, DCC family	8.617703995	0.00990099	0.012244384
COG5378	Non_rearranged	Acc	General function prediction only	Predicted nucleic acid-binding protein, contains PIN domain	4.18918011	0.01980198	0.023748427
COG3504	Non_rearranged	Acc	Intracellular trafficking, secretion, and vesicular transport	Type IV secretory pathway, VirB9 components	152.1685817	0.00990099	0.012244384
COG3701	Non_rearranged	Acc	Intracellular trafficking, secretion, and vesicular transport	Type IV secretory pathway, TrbF component	128.820124	0.00990099	0.012244384
COG3451	Non_rearranged	Acc	Intracellular trafficking, secretion, and vesicular transport	Type IV secretory pathway, VirB4 component	662.8534029	0.00990099	0.012244384
COG1310	Non_rearranged	Acc	Posttranslational modification, protein turnover, chaperones	Proteasome lid subunit RPN8/RPN11, contains Jab1/MPN domain metalloenzyme (JAMM) motif	385.1764258	0.00990099	0.012244384
COG1192	Non_rearranged	Acc	Cell cycle control, cell division, chromosome partitioning;Cell motility	ParA-like ATPase involved in chromosome/plasmid partitioning or cellulose biosynthesis protein BcsQ	15.14080057	0.00990099	0.012244384
COG3505	Non_rearranged	Acc	Intracellular trafficking, secretion, and vesicular transport	Type IV secretory pathway, VirD4 component, TraG/TraD family ATPase	826.3952198	0.00990099	0.012244384
COG0641	Non_rearranged	Acc	Posttranslational modification, protein turnover, chaperones	Sulfatase maturation enzyme AslB, radical SAM superfamily	37.30667323	0.00990099	0.012244384
COG2253	Non_rearranged	Acc	Defense mechanisms	Predicted nucleotidyltransferase component of viral defense system	344.6446943	0.00990099	0.012244384
COG5340	Non_rearranged	Acc	Defense mechanisms	Abortive phage infection protein AbiEi, antitoxin conponent of an AbiEi-AbiEii TA system	198.1339954	0.00990099	0.012244384
COG5531	Non_rearranged	Acc	Chromatin structure and dynamics	DNA-binding SWIB/MDM2 domain	1.248146082	0.237623762	0.260512662
COG1246	Non_rearranged	Acc	Amino acid transport and metabolism	N-acetylglutamate synthase or related acetyltransferase, GNAT family	12.75027305	0.00990099	0.012244384
COG1503	Non_rearranged	Acc	Translation, ribosomal structure and biogenesis	Peptide chain release factor 1 (eRF1)	0.042384688	0.841584158	0.856040048
COG2376	Non_rearranged	Acc	Carbohydrate transport and metabolism	Dihydroxyacetone kinase	38.5095127	0.00990099	0.012244384
COG0424	Non_rearranged	Acc	Secondary metabolites biosynthesis, transport and catabolism	7-methyl-GTP pyrophosphatase and related NTP pyrophosphatases, Maf/HAM1 superfamily	369.555897	0.00990099	0.012244384
COG4849	Non_rearranged	Acc	General function prediction only	Predicted nucleotidyltransferase	347.6679201	0.00990099	0.012244384
COG4805	Non_rearranged	Acc	Function unknown	Uncharacterized conserved protein, DUF885 family	48.43369569	0.00990099	0.012244384
COG0705	Non_rearranged	Acc	Posttranslational modification, protein turnover, chaperones	Membrane-associated serine protease, rhomboid family	186.6900137	0.00990099	0.012244384
COG4194	Non_rearranged	Acc	Function unknown	Uncharacterized membrane protein, DUF1648 family	10.87992576	0.00990099	0.012244384
COG0812	Non_rearranged	Acc	Cell wall/membrane/envelope biogenesis	UDP-N-acetylenolpyruvoylglucosamine reductase	289.3266578	0.00990099	0.012244384
COG2843	Non_rearranged	Acc	Cell wall/membrane/envelope biogenesis	Poly-gamma-glutamate biosynthesis protein CapA/YwtB (capsule formation), metallophosphatase superfamily	4.131217791	0.099009901	0.112752078
COG0037	Non_rearranged	Acc	Translation, ribosomal structure and biogenesis	tRNA(Ile)-lysidine synthase TilS/MesJ	501.8435252	0.00990099	0.012244384
COG1287	Non_rearranged	Acc	Posttranslational modification, protein turnover, chaperones	Asparagine N-glycosylation enzyme, membrane subunit Stt3	5.572414604	0.059405941	0.068549188
COG1041	Non_rearranged	Acc	Translation, ribosomal structure and biogenesis	tRNA G10 N-methylase Trm11	12.88983287	0.00990099	0.012244384
COG0207	Non_rearranged	Acc	Nucleotide transport and metabolism	Thymidylate synthase	210.2809352	0.00990099	0.012244384
COG5283	Non_rearranged	Acc	Mobilome: prophages, transposons	Phage-related tail protein	435.7079372	0.00990099	0.012244384
COG0692	Non_rearranged	Acc	Replication, recombination and repair	Uracil-DNA glycosylase	299.3003292	0.00990099	0.012244384
COG0044	Non_rearranged	Acc	Nucleotide transport and metabolism	Dihydroorotase or related cyclic amidohydrolase	188.7755762	0.00990099	0.012244384
COG0101	Non_rearranged	Acc	Translation, ribosomal structure and biogenesis	tRNA U38,U39,U40 pseudouridine synthase TruA	396.9512188	0.00990099	0.012244384
COG1678	Non_rearranged	Acc	Transcription	Putative transcriptional regulator, AlgH/UPF0301 family	160.2839735	0.00990099	0.012244384
COG0392	Non_rearranged	Acc	Cell wall/membrane/envelope biogenesis	Predicted membrane flippase AglD2/YbhN, UPF0104 family	37.70478987	0.00990099	0.012244384
COG0283	Non_rearranged	Acc	Nucleotide transport and metabolism	Cytidylate kinase	447.0913887	0.00990099	0.012244384
COG1289	Non_rearranged	Acc	Function unknown	Uncharacterized membrane protein YccC	276.5736624	0.00990099	0.012244384
COG5549	Non_rearranged	Acc	Posttranslational modification, protein turnover, chaperones	Predicted Zn-dependent protease	0.026827237	0.881188119	0.891883739
COG4335	Non_rearranged	Acc	Replication, recombination and repair	3-methylpurine DNA glycosylase AlkC	35.55496252	0.00990099	0.012244384
COG0639	Non_rearranged	Acc	Signal transduction mechanisms	Diadenosine tetraphosphatase ApaH/serine/threonine protein phosphatase, PP2A family	130.3147723	0.00990099	0.012244384
COG0514	Non_rearranged	Acc	Replication, recombination and repair	Superfamily II DNA helicase RecQ	254.6478441	0.00990099	0.012244384
COG4642	Non_rearranged	Acc	Function unknown	Uncharacterized conserved protein	4.72425343	0.059405941	0.068549188
COG3309	Non_rearranged	Acc	Defense mechanisms	Virulence-associated protein VapD, endoribonuclease	2.165762547	0.178217822	0.197343637
COG5527	Non_rearranged	Acc	Mobilome: prophages, transposons	Protein involved in initiation of plasmid replication	399.7902453	0.00990099	0.012244384
COG3793	Non_rearranged	Acc	Inorganic ion transport and metabolism	Tellurite resistance protein TerB	23.46610321	0.00990099	0.012244384
COG0593	Non_rearranged	Acc	Replication, recombination and repair	Chromosomal replication initiation ATPase DnaA	423.9594444	0.00990099	0.012244384
COG2346	Non_rearranged	Acc	Inorganic ion transport and metabolism	Truncated hemoglobin YjbI	229.0761534	0.00990099	0.012244384
COG0169	Non_rearranged	Acc	Amino acid transport and metabolism	Shikimate 5-dehydrogenase	328.8300563	0.00990099	0.012244384
COG0663	Non_rearranged	Acc	General function prediction only	Carbonic anhydrase or acetyltransferase, isoleucine patch superfamily	320.4542441	0.00990099	0.012244384
COG1887	Non_rearranged	Acc	Cell wall/membrane/envelope biogenesis;Lipid transport and metabolism	CDP-glycerol glycerophosphotransferase, TagB/SpsB family	8.352161357	0.00990099	0.012244384
COG3550	Non_rearranged	Acc	Signal transduction mechanisms	Serine/threonine protein kinase HipA, toxin component of the HipAB toxin-antitoxin module	410.9155435	0.00990099	0.012244384
COG3041	Non_rearranged	Acc	Translation, ribosomal structure and biogenesis;Defense mechanisms	mRNA-degrading endonuclease YafQ (mRNA interferase), toxin component of the YafQ-DinJ toxin-antitoxin module	45.07298694	0.00990099	0.012244384
COG1292	Non_rearranged	Acc	Cell wall/membrane/envelope biogenesis	Choline-glycine betaine transporter	6.020294522	0.01980198	0.023748427
COG0500	Non_rearranged	Acc	Secondary metabolites biosynthesis, transport and catabolism;General function prediction only	SAM-dependent methyltransferase	49.52992185	0.00990099	0.012244384
COG3696	Non_rearranged	Acc	Inorganic ion transport and metabolism	Cu/Ag efflux pump CusA	5.494070239	0.02970297	0.035137909
COG0511	Non_rearranged	Acc	Lipid transport and metabolism	Biotin carboxyl carrier protein	40.85008475	0.00990099	0.012244384
COG0789	Non_rearranged	Acc	Transcription	DNA-binding transcriptional regulator, MerR family	192.307689	0.00990099	0.012244384
COG4446	Non_rearranged	Acc	Function unknown	Uncharacterized conserved protein, DUF1499 family	50.3082698	0.00990099	0.012244384
COG2214	Non_rearranged	Acc	Transcription	Curved DNA-binding protein CbpA, contains a DnaJ-like domain	0.744254753	0.405940594	0.432735003
COG3495	Non_rearranged	Acc	Function unknown	Uncharacterized conserved protein, DUF3299 family	35.60940263	0.00990099	0.012244384
COG0535	Non_rearranged	Acc	Cell cycle control, cell division, chromosome partitioning;Coenzyme transport and metabolism	Radical SAM superfamily maturase, SkfB/NifB/PqqE family	17.99221391	0.00990099	0.012244384
COG3934	Non_rearranged	Acc	Carbohydrate transport and metabolism	Endo-1,4-beta-mannosidase	0.006721248	0.96039604	0.968454644
COG3250	Non_rearranged	Acc	Carbohydrate transport and metabolism	Beta-galactosidase/beta-glucuronidase	26.29927617	0.00990099	0.012244384
COG4972	Non_rearranged	Acc	Cell motility;Extracellular structures	Type IV pilus assembly protein, ATPase PilM	122.6295915	0.00990099	0.012244384
COG1974	Non_rearranged	Acc	Transcription;Signal transduction mechanisms	SOS-response transcriptional repressor LexA (RecA-mediated autopeptidase)	0.237615443	0.603960396	0.627934396
COG4753	Non_rearranged	Acc	Signal transduction mechanisms;Transcription	Two-component response regulator, YesN/AraC family, consists of REC and AraC-type DNA-binding domains	293.6898946	0.00990099	0.012244384
COG2030	Non_rearranged	Acc	Lipid transport and metabolism	Acyl-CoA dehydratase PaaZ	41.70233118	0.00990099	0.012244384
COG3396	Non_rearranged	Acc	Secondary metabolites biosynthesis, transport and catabolism	1,2-phenylacetyl-CoA epoxidase, catalytic subunit	101.8804963	0.00990099	0.012244384
COG4644	Non_rearranged	Acc	Mobilome: prophages, transposons	Transposase and inactivated derivatives, TnpA family	1160.493684	0.00990099	0.012244384
COG0680	Non_rearranged	Acc	Energy production and conversion	Ni,Fe-hydrogenase maturation factor	56.25114997	0.00990099	0.012244384
COG0309	Non_rearranged	Acc	Posttranslational modification, protein turnover, chaperones	Carbamoyl dehydratase HypE (hydrogenase maturation factor)	219.8428004	0.00990099	0.012244384
COG2217	Non_rearranged	Acc	Inorganic ion transport and metabolism	Cation-transporting P-type ATPase	1.502027818	0.227722772	0.250127755
COG4633	Non_rearranged	Acc	General function prediction only	Plastocyanin domain containing protein	0.457572531	0.534653465	0.560439728
COG2020	Non_rearranged	Acc	Posttranslational modification, protein turnover, chaperones	Protein-S-isoprenylcysteine O-methyltransferase Ste14	13.89825541	0.00990099	0.012244384
COG0818	Non_rearranged	Acc	Lipid transport and metabolism	Diacylglycerol kinase	368.2700738	0.00990099	0.012244384
COG5305	Non_rearranged	Acc	General function prediction only	Uncharacterized membrane protein PF0508, contains N-terminal glycosyltransferase domain of PMT family	57.00821104	0.00990099	0.012244384
COG0398	Non_rearranged	Acc	Function unknown	Uncharacterized membrane protein YdjX, related to fungal oxalate transporter, TVP38/TMEM64 family	76.17544891	0.00990099	0.012244384
COG0784	Non_rearranged	Acc	Signal transduction mechanisms	CheY-like REC (receiver) domain, includes chemotaxis protein CheY and sporulation regulator Spo0F	1276.689731	0.00990099	0.012244384
COG2770	Non_rearranged	Acc	Signal transduction mechanisms	HAMP domain	314.5885141	0.00990099	0.012244384
COG3019	Non_rearranged	Acc	Function unknown	Uncharacterized metal-binding protein, DUF411 family	3.790535398	0.069306931	0.079636704
COG2372	Non_rearranged	Acc	Inorganic ion transport and metabolism	Copper-binding protein CopC (methionine-rich)	25.748286	0.00990099	0.012244384
COG1276	Non_rearranged	Acc	Inorganic ion transport and metabolism	Putative copper export protein	2.342423186	0.108910891	0.123510936
COG4319	Non_rearranged	Acc	General function prediction only	Ketosteroid isomerase homolog YybH	2.227775774	0.108910891	0.123510936
COG4875	Non_rearranged	Acc	Posttranslational modification, protein turnover, chaperones	Protein kinase association domain CaMKII_AD, NTF2-like superfamily	0.906442002	0.405940594	0.432735003
COG0833	Non_rearranged	Acc	Amino acid transport and metabolism	Amino acid permease	439.6134033	0.00990099	0.012244384
COG3667	Non_rearranged	Acc	Inorganic ion transport and metabolism	Uncharacterized conserved protein involved in copper resistance	266.9229803	0.00990099	0.012244384
COG2132	Non_rearranged	Acc	Cell cycle control, cell division, chromosome partitioning;Inorganic ion transport and metabolism;Cell wall/membrane/envelope biogenesis	Multicopper oxidase with three cupredoxin domains (includes cell division protein FtsP and spore coat protein CotA)	0.263232087	0.534653465	0.560439728
COG1643	Non_rearranged	Acc	Translation, ribosomal structure and biogenesis	HrpA-like RNA helicase	322.571265	0.00990099	0.012244384
COG5001	Non_rearranged	Acc	Signal transduction mechanisms	Cyclic di-GMP metabolism protein, combines GGDEF and EAL domains with a 6TM membrane domain	307.1938082	0.00990099	0.012244384
COG1283	Non_rearranged	Acc	Inorganic ion transport and metabolism	Na+/phosphate symporter	250.1280531	0.00990099	0.012244384
COG3267	Non_rearranged	Acc	Intracellular trafficking, secretion, and vesicular transport;Extracellular structures	Type II secretory pathway ATPase component GspA/ExeA/MshM	17.48929591	0.00990099	0.012244384
COG5487	Non_rearranged	Acc	Function unknown	Uncharacterized membrane protein YtjA, UPF0391 family	156.8065944	0.00990099	0.012244384
COG3678	Non_rearranged	Acc	Posttranslational modification, protein turnover, chaperones	Periplasmic chaperone Spy, Spy/CpxP family	170.0965196	0.00990099	0.012244384
COG4781	Non_rearranged	Acc	Lipid transport and metabolism	Membrane-anchored glycerophosphoryl diester phosphodiesterase (GDPDase), membrane domain	106.7936365	0.00990099	0.012244384
COG4714	Non_rearranged	Acc	Function unknown	Uncharacterized membrane-anchored protein	11.52677965	0.00990099	0.012244384
COG0366	Non_rearranged	Acc	Carbohydrate transport and metabolism	Glycosidase/amylase (phosphorylase)	143.0557803	0.00990099	0.012244384
COG4568	Non_rearranged	Acc	Transcription	Transcriptional antiterminator Rof (Rho-off)	76.86445141	0.00990099	0.012244384
COG3549	Non_rearranged	Acc	Defense mechanisms	Plasmid maintenance system killer protein	142.056183	0.00990099	0.012244384
COG2026	Non_rearranged	Acc	Defense mechanisms	mRNA-degrading endonuclease RelE, toxin component of the RelBE toxin-antitoxin system	406.7374442	0.00990099	0.012244384
COG3547	Non_rearranged	Acc	Mobilome: prophages, transposons	Transposase	3999.128726	0.00990099	0.012244384
COG1522	Non_rearranged	Acc	Transcription	DNA-binding transcriptional regulator, Lrp family	1399.618138	0.00990099	0.012244384
COG1064	Non_rearranged	Acc	Carbohydrate transport and metabolism	D-arabinose 1-dehydrogenase, Zn-dependent alcohol dehydrogenase family	351.9069771	0.00990099	0.012244384
COG0420	Non_rearranged	Acc	Replication, recombination and repair	DNA repair exonuclease SbcCD nuclease subunit	152.7469837	0.00990099	0.012244384
COG0671	Non_rearranged	Acc	Lipid transport and metabolism	Membrane-associated phospholipid phosphatase	123.5856341	0.00990099	0.012244384
COG0007	Non_rearranged	Acc	Coenzyme transport and metabolism	Uroporphyrinogen-III methylase (siroheme synthase)	150.5729495	0.00990099	0.012244384
COG0737	Non_rearranged	Acc	Nucleotide transport and metabolism;Defense mechanisms	2',3'-cyclic-nucleotide 2'-phosphodiesterase/5'- or 3'-nucleotidase, 5'-nucleotidase family	231.6736356	0.00990099	0.012244384
COG2182	Non_rearranged	Acc	Carbohydrate transport and metabolism	Maltose-binding periplasmic protein MalE	345.8243404	0.00990099	0.012244384
COG5424	Non_rearranged	Acc	Coenzyme transport and metabolism	Pyrroloquinoline quinone (PQQ) biosynthesis protein C	70.39692875	0.00990099	0.012244384
COG1022	Non_rearranged	Acc	Lipid transport and metabolism	Long-chain acyl-CoA synthetase (AMP-forming)	51.78794753	0.00990099	0.012244384
COG0672	Non_rearranged	Acc	Inorganic ion transport and metabolism	High-affinity Fe2+/Pb2+ permease	81.98450353	0.00990099	0.012244384
COG4566	Non_rearranged	Acc	Signal transduction mechanisms;Transcription	DNA-binding response regulator, FixJ family, consists of REC and HTH domains	627.8150992	0.00990099	0.012244384
COG1451	Non_rearranged	Acc	General function prediction only	UTP pyrophosphatase, metal-dependent hydrolase family	89.77691149	0.00990099	0.012244384
COG0393	Non_rearranged	Acc	Function unknown	Uncharacterized pentameric protein YbjQ, UPF0145 family	129.4786569	0.00990099	0.012244384
COG3436	Non_rearranged	Acc	Mobilome: prophages, transposons	Transposase	892.7590382	0.00990099	0.012244384
COG3316	Non_rearranged	Acc	Mobilome: prophages, transposons	Transposase (or an inactivated derivative), DDE domain	1962.359804	0.00990099	0.012244384
COG5433	Non_rearranged	Acc	Mobilome: prophages, transposons	Predicted transposase YbfD/YdcC associated with H repeats	1141.770314	0.00990099	0.012244384
COG2703	Non_rearranged	Acc	Signal transduction mechanisms	Hemerythrin	222.0923686	0.00990099	0.012244384
COG0583	Non_rearranged	Acc	Transcription	DNA-binding transcriptional regulator, LysR family	2842.096002	0.00990099	0.012244384
COG4989	Non_rearranged	Acc	General function prediction only	Predicted oxidoreductase YdhF	85.97723072	0.00990099	0.012244384
COG2188	Non_rearranged	Acc	Transcription	DNA-binding transcriptional regulator, GntR family	380.3897688	0.00990099	0.012244384
COG2510	Non_rearranged	Acc	Coenzyme transport and metabolism	Riboflavin transporter RibN, EamA domain	192.049841	0.00990099	0.012244384
COG4555	Non_rearranged	Acc	Energy production and conversion;Inorganic ion transport and metabolism	ABC-type Na+ transport system, ATPase component NatA	76.40658786	0.00990099	0.012244384
COG4584	Non_rearranged	Acc	Mobilome: prophages, transposons	Transposase	18258.2281	0.00990099	0.012244384
COG2862	Non_rearranged	Acc	Function unknown	Uncharacterized membrane protein YqhA	728.7926491	0.00990099	0.012244384
COG2332	Non_rearranged	Acc	Energy production and conversion;Posttranslational modification, protein turnover, chaperones	Cytochrome c biogenesis protein CcmE	122.8169303	0.00990099	0.012244384
COG2963	Non_rearranged	Acc	Mobilome: prophages, transposons	Transposase InsE and inactivated derivatives	36541.47512	0.00990099	0.012244384
COG1682	Non_rearranged	Acc	Carbohydrate transport and metabolism	ABC-type polysaccharide/teichoic acid/polyol phosphate export permease	7.437106163	0.01980198	0.023748427
COG3706	Non_rearranged	Acc	Signal transduction mechanisms;Transcription	Two-component response regulator, PleD family, consists of two REC domains and a diguanylate cyclase (GGDEF) domain	233.3416051	0.00990099	0.012244384
COG3098	Non_rearranged	Acc	Function unknown	Uncharacterized conserved protein YqcC, DUF446 family	253.7604114	0.00990099	0.012244384
COG1843	Non_rearranged	Acc	Cell motility	Flagellar hook-capping protein FlgD	14.11739973	0.00990099	0.012244384
COG1749	Non_rearranged	Acc	Cell motility	Flagellar hook protein FlgE	0.562475444	0.554455446	0.580006388
COG1256	Non_rearranged	Acc	Cell motility	Flagellar hook-associated protein FlgK	3.141058385	0.089108911	0.101760483
COG1344	Non_rearranged	Acc	Cell motility	Flagellin and related hook-associated protein FlgL	29.36794348	0.00990099	0.012244384
COG1334	Non_rearranged	Acc	General function prediction only	Uncharacterized conserved protein, FlaG/YvyC family	4.369129135	0.03960396	0.04646046
COG1516	Non_rearranged	Acc	Cell motility;Intracellular trafficking, secretion, and vesicular transport	Flagellin-specific chaperone FliS	209.4286867	0.00990099	0.012244384
COG1083	Non_rearranged	Acc	Cell wall/membrane/envelope biogenesis	CMP-N-acetylneuraminic acid synthetase, NeuA/PseF family	61.80221265	0.00990099	0.012244384
COG2089	Non_rearranged	Acc	Cell wall/membrane/envelope biogenesis	Sialic acid synthase SpsE, contains C-terminal SAF domain	10.89047571	0.00990099	0.012244384
COG3980	Non_rearranged	Acc	Cell wall/membrane/envelope biogenesis	Spore coat polysaccharide biosynthesis protein SpsG, predicted glycosyltransferase	81.69013035	0.00990099	0.012244384
COG1541	Non_rearranged	Acc	Coenzyme transport and metabolism	Phenylacetate-coenzyme A ligase PaaK, adenylate-forming domain family	30.75805818	0.00990099	0.012244384
COG3083	Non_rearranged	Acc	Cell wall/membrane/envelope biogenesis;Signal transduction mechanisms	Periplasmic protein PbgA/YejM, regulator of the LPS biosynthesis, AlkP superfamily	115.21887	0.00990099	0.012244384
COG3475	Non_rearranged	Acc	Lipid transport and metabolism	Phosphorylcholine metabolism protein LicD	21.58801196	0.00990099	0.012244384
COG5610	Non_rearranged	Acc	General function prediction only	Predicted sugar hydrolase, contains GT1 and HAD domains	65.81630239	0.00990099	0.012244384
COG2348	Non_rearranged	Acc	Cell wall/membrane/envelope biogenesis	Lipid II:glycine glycyltransferase (Peptidoglycan interpeptide bridge formation enzyme)	14.31751801	0.00990099	0.012244384
COG0673	Non_rearranged	Acc	General function prediction only	Predicted dehydrogenase	556.6033834	0.00990099	0.012244384
COG0615	Non_rearranged	Acc	Cell wall/membrane/envelope biogenesis	Glycerol-3-phosphate cytidylyltransferase, cytidylyltransferase family	1.909418752	0.198019802	0.218737202
COG1580	Non_rearranged	Acc	Cell motility	Flagellar basal body-associated protein FliL	102.8870437	0.00990099	0.012244384
COG1377	Non_rearranged	Acc	Cell motility	Flagellar biosynthesis protein FlhB	66.43093265	0.00990099	0.012244384
COG1607	Non_rearranged	Acc	Lipid transport and metabolism	Acyl-CoA hydrolase	334.1576792	0.00990099	0.012244384
COG1214	Non_rearranged	Acc	Translation, ribosomal structure and biogenesis	tRNA A37 threonylcarbamoyladenosine modification protein TsaB	337.8592549	0.00990099	0.012244384
COG2141	Non_rearranged	Acc	Coenzyme transport and metabolism;General function prediction only	Flavin-dependent oxidoreductase, luciferase family (includes alkanesulfonate monooxygenase SsuD and methylene tetrahydromethanopterin reductase)	147.5823251	0.00990099	0.012244384
COG0656	Non_rearranged	Acc	Secondary metabolites biosynthesis, transport and catabolism	Aldo/keto reductase, related to diketogulonate reductase	32.70387453	0.00990099	0.012244384
COG0530	Non_rearranged	Acc	Inorganic ion transport and metabolism	Ca2+/Na+ antiporter	76.95092432	0.00990099	0.012244384
COG3264	Non_rearranged	Acc	Cell wall/membrane/envelope biogenesis	Small-conductance mechanosensitive channel MscK	540.4086458	0.00990099	0.012244384
COG3465	Non_rearranged	Acc	Function unknown	Uncharacterized conserved protein YwgA	413.7114581	0.00990099	0.012244384
COG3481	Non_rearranged	Acc	Translation, ribosomal structure and biogenesis	3'-5' exoribonuclease YhaM, can participate in 23S rRNA maturation, HD superfamily	22.87267315	0.00990099	0.012244384
COG0421	Non_rearranged	Acc	Amino acid transport and metabolism	Spermidine synthase (polyamine aminopropyltransferase)	54.85482412	0.00990099	0.012244384
COG2948	Non_rearranged	Acc	Intracellular trafficking, secretion, and vesicular transport	Type IV secretory pathway, VirB10 component	205.9673934	0.00990099	0.012244384
COG0640	Non_rearranged	Acc	Transcription	DNA-binding transcriptional regulator, ArsR family	15.8504278	0.00990099	0.012244384
COG1651	Non_rearranged	Acc	Posttranslational modification, protein turnover, chaperones	Protein thiol-disulfide isomerase DsbC	278.1403899	0.00990099	0.012244384
COG4959	Non_rearranged	Acc	Posttranslational modification, protein turnover, chaperones;Intracellular trafficking, secretion, and vesicular transport	Type IV secretory pathway, protease TraF	4.633833545	0.04950495	0.057497791
COG1074	Non_rearranged	Acc	Replication, recombination and repair	3�-5� helicase subunit RecB of the DNA repair enzyme RecBCD (exonuclease V)	91.30873762	0.00990099	0.012244384
COG3593	Non_rearranged	Acc	Replication, recombination and repair	Predicted ATP-dependent endonuclease of the OLD family, contains P-loop ATPase and TOPRIM domains	92.73564943	0.00990099	0.012244384
COG5271	Non_rearranged	Acc	Translation, ribosomal structure and biogenesis	Midasin, AAA ATPase with vWA domain, involved in ribosome maturation	15.91658898	0.00990099	0.012244384
COG4548	Non_rearranged	Acc	Inorganic ion transport and metabolism	Nitric oxide reductase activation protein	48.82173236	0.00990099	0.012244384
COG2003	Non_rearranged	Acc	Replication, recombination and repair	DNA repair protein RadC, contains a helix-hairpin-helix DNA-binding motif	0.000316024	1	1
COG4643	Non_rearranged	Acc	Mobilome: prophages, transposons	Uncharacterized domain associated with phage/plasmid primase	463.9893756	0.00990099	0.012244384
COG2059	Non_rearranged	Acc	Inorganic ion transport and metabolism	Chromate transport protein ChrA	85.19225182	0.00990099	0.012244384
COG4678	Non_rearranged	Acc	Cell wall/membrane/envelope biogenesis;Mobilome: prophages, transposons	Muramidase (phage lambda lysozyme)	607.4958431	0.00990099	0.012244384
COG4197	Non_rearranged	Acc	Transcription	DNA-binding transcriptional regulator YdaS, prophage-encoded, Cro superfamily	531.9612509	0.00990099	0.012244384
COG4424	Non_rearranged	Acc	Cell wall/membrane/envelope biogenesis	LPS sulfotransferase NodH	0.160099675	0.693069307	0.715844587
COG1893	Non_rearranged	Acc	Coenzyme transport and metabolism	Ketopantoate reductase	149.6593884	0.00990099	0.012244384
COG4656	Non_rearranged	Acc	Energy production and conversion	Na+-translocating ferredoxin:NAD+ oxidoreductase RNF, RnfC subunit	32.73846845	0.00990099	0.012244384
COG3605	Non_rearranged	Acc	Signal transduction mechanisms	Signal transduction protein containing GAF and PtsI domains	12.14168953	0.00990099	0.012244384
COG1943	Non_rearranged	Acc	Mobilome: prophages, transposons	REP element-mobilizing transposase RayT	779.4375889	0.00990099	0.012244384
COG3447	Non_rearranged	Acc	Signal transduction mechanisms	Integral membrane sensor domain MASE1	51.04085659	0.00990099	0.012244384
COG3009	Non_rearranged	Acc	Cell wall/membrane/envelope biogenesis	Intermembrane transporter PqiABC lipoprotein subunit PqiC	37.70843991	0.00990099	0.012244384
COG2226	Non_rearranged	Acc	Coenzyme transport and metabolism	Ubiquinone/menaquinone biosynthesis C-methylase UbiE/MenG	403.5673219	0.00990099	0.012244384
COG2733	Non_rearranged	Acc	Function unknown	Uncharacterized membrane-anchored protein YjiN, DUF445 family	21.91140382	0.00990099	0.012244384
COG1228	Non_rearranged	Acc	Secondary metabolites biosynthesis, transport and catabolism	Imidazolonepropionase or related amidohydrolase	39.51841508	0.00990099	0.012244384
COG1752	Non_rearranged	Acc	General function prediction only	Predicted acylesterase/phospholipase RssA, containd patatin domain	86.76364477	0.00990099	0.012244384
COG3293	Non_rearranged	Acc	Mobilome: prophages, transposons	Transposase	14336.02525	0.00990099	0.012244384
COG4631	Non_rearranged	Acc	Nucleotide transport and metabolism	Xanthine dehydrogenase, molybdopterin-binding subunit XdhB	2.806308871	0.128712871	0.14484186
COG2080	Non_rearranged	Acc	Energy production and conversion	Aldehyde, CO, or xanthine dehydrogenase, Fe-S subunit, CoxS/CutS family	7.71361252	0.00990099	0.012244384
COG2913	Non_rearranged	Acc	Cell wall/membrane/envelope biogenesis	Outer membrane protein assembly factor BamE, lipoprotein component of the BamABCDE complex	162.6812133	0.00990099	0.012244384
COG5338	Non_rearranged	Acc	Function unknown	Uncharacterized conserved protein	124.0276785	0.00990099	0.012244384
COG1596	Non_rearranged	Acc	Cell wall/membrane/envelope biogenesis	Periplasmic protein Wza involved in polysaccharide export, contains SLBB domain of the beta-grasp fold	15.07018986	0.00990099	0.012244384
COG0489	Non_rearranged	Acc	Cell cycle control, cell division, chromosome partitioning	Fe-S cluster carrier ATPase, Mrp/ApbC/NBP35 family	28.78352833	0.00990099	0.012244384
COG4464	Non_rearranged	Acc	Signal transduction mechanisms	Tyrosine-protein phosphatase YwqE	0.216245062	0.722772277	0.744078489
COG3307	Non_rearranged	Acc	Cell wall/membrane/envelope biogenesis	O-antigen ligase	5.059300461	0.03960396	0.04646046
COG0766	Non_rearranged	Acc	Cell wall/membrane/envelope biogenesis	UDP-N-acetylglucosamine enolpyruvyl transferase	398.1684036	0.00990099	0.012244384
COG4421	Non_rearranged	Acc	Cell wall/membrane/envelope biogenesis	Capsular polysaccharide biosynthesis protein	53.06848001	0.00990099	0.012244384
COG4467	Non_rearranged	Acc	Replication, recombination and repair	Regulator of replication initiation timing YabA	2.060319527	0.168316832	0.187242737
COG2270	Non_rearranged	Acc	General function prediction only	MFS-type transporter involved in bile tolerance, Atg22 family	82.22093859	0.00990099	0.012244384
COG4247	Non_rearranged	Acc	Lipid transport and metabolism	3-phytase (myo-inositol-hexaphosphate 3-phosphohydrolase)	57.00762765	0.00990099	0.012244384
COG2105	Non_rearranged	Acc	Amino acid transport and metabolism	Predicted gamma-glutamylamine cyclotransferase YtfP, GGCT/AIG2-like family	64.86744767	0.00990099	0.012244384
COG2390	Non_rearranged	Acc	Transcription	DNA-binding transcriptional regulator LsrR, DeoR family	54.85482412	0.00990099	0.012244384
COG2153	Non_rearranged	Acc	General function prediction only	Predicted N-acyltransferase, GNAT family	82.84858347	0.00990099	0.012244384
COG1576	Non_rearranged	Acc	Translation, ribosomal structure and biogenesis	23S rRNA pseudoU1915 N3-methylase RlmH	348.2303072	0.00990099	0.012244384
COG5331	Non_rearranged	Acc	Function unknown	Uncharacterized conserved protein	2.008142417	0.237623762	0.260512662
COG4717	Non_rearranged	Acc	Function unknown	Uncharacterized conserved protein YhaN, contains AAA domain	3.577548114	0.069306931	0.079636704
COG0644	Non_rearranged	Acc	Energy production and conversion	Dehydrogenase (flavoprotein)	50.28447245	0.00990099	0.012244384
COG3916	Non_rearranged	Acc	Signal transduction mechanisms	N-acyl-homoserine lactone synthase LasI (autoinducer biosynthesis)	2.825956615	0.148514851	0.16593702
COG0386	Non_rearranged	Acc	Defense mechanisms;Lipid transport and metabolism	Thioredoxin/glutathione peroxidase BtuE, reduces lipid peroxides	187.1190152	0.00990099	0.012244384
COG1024	Non_rearranged	Acc	Lipid transport and metabolism	Enoyl-CoA hydratase/carnithine racemase	271.4742169	0.00990099	0.012244384
COG0241	Non_rearranged	Acc	Amino acid transport and metabolism	Histidinol phosphatase/D-glycero-mannoheptose bisphosphatephosphatase, HAD superfamily	131.5911367	0.00990099	0.012244384
COG2050	Non_rearranged	Acc	Secondary metabolites biosynthesis, transport and catabolism	Acyl-CoA thioesterase PaaI, contains HGG motif	486.4362372	0.00990099	0.012244384
COG0604	Non_rearranged	Acc	Energy production and conversion;General function prediction only	NADPH:quinone reductase or related Zn-dependent oxidoreductase	0.270333131	0.603960396	0.627934396
COG4221	Non_rearranged	Acc	Energy production and conversion	NADP-dependent 3-hydroxy acid dehydrogenase YdfG	3.37742346	0.02970297	0.035137909
COG0180	Non_rearranged	Acc	Translation, ribosomal structure and biogenesis	Tryptophanyl-tRNA synthetase	457.2200687	0.00990099	0.012244384
COG3183	Non_rearranged	Acc	Defense mechanisms	Predicted restriction endonuclease, HNH family	312.1108919	0.00990099	0.012244384
COG0415	Non_rearranged	Acc	Replication, recombination and repair	Deoxyribodipyrimidine photolyase	134.3860515	0.00990099	0.012244384
COG1475	Non_rearranged	Acc	Cell cycle control, cell division, chromosome partitioning	Chromosome segregation protein Spo0J, contains ParB-like nuclease domain	0.728068736	0.475247525	0.502162241
COG3091	Non_rearranged	Acc	General function prediction only	Predicted Zn-dependent metalloprotease, SprT family	55.84231838	0.00990099	0.012244384
COG1864	Non_rearranged	Acc	Nucleotide transport and metabolism	DNA/RNA endonuclease G, NUC1	7.870297253	0.01980198	0.023748427
COG4943	Non_rearranged	Acc	Signal transduction mechanisms	Redox-sensing c-di-GMP phosphodiesterase, contains CSS-motif and EAL domains	0.909471364	0.356435644	0.382959779
COG2200	Non_rearranged	Acc	Signal transduction mechanisms	EAL domain, c-di-GMP-specific phosphodiesterase class I (or its enzymatically inactive variant)	113.5464475	0.00990099	0.012244384
COG2974	Non_rearranged	Acc	Replication, recombination and repair	DNA recombination-dependent growth factor RdgC	123.0773124	0.00990099	0.012244384
COG1450	Non_rearranged	Acc	Intracellular trafficking, secretion, and vesicular transport	Type II secretory pathway component GspD/PulD (secretin)	0.18974209	0.712871287	0.734811322
COG2804	Non_rearranged	Acc	Cell motility;Intracellular trafficking, secretion, and vesicular transport;Extracellular structures	Type II secretory pathway ATPase GspE/PulE or T4P pilus assembly pathway ATPase PilB	129.4930076	0.00990099	0.012244384
COG1459	Non_rearranged	Acc	Cell motility;Intracellular trafficking, secretion, and vesicular transport;Extracellular structures	Type II secretory pathway, component PulF	151.423524	0.00990099	0.012244384
COG4325	Non_rearranged	Acc	Function unknown	Uncharacterized membrane protein	6.372892671	0.01980198	0.023748427
COG1262	Non_rearranged	Acc	Posttranslational modification, protein turnover, chaperones	Formylglycine-generating enzyme, required for sulfatase activity, contains SUMF1/FGE domain	0.036965365	0.910891089	0.920806776
COG3384	Non_rearranged	Acc	Secondary metabolites biosynthesis, transport and catabolism	Aromatic ring-opening dioxygenase, catalytic subunit, LigB family	327.8937887	0.00990099	0.012244384
COG0208	Non_rearranged	Acc	Nucleotide transport and metabolism	Ribonucleotide reductase beta subunit, ferritin-like domain	409.769536	0.00990099	0.012244384
COG4928	Non_rearranged	Acc	General function prediction only	Predicted P-loop ATPase, KAP-like	320.4901821	0.00990099	0.012244384
COG3225	Non_rearranged	Acc	Cell motility	ABC-type uncharacterized transport system involved in gliding motility, auxiliary component	7.217128292	0.01980198	0.023748427
COG3249	Non_rearranged	Acc	Function unknown	Uncharacterized conserved protein, DUF2066 domain	112.3802699	0.00990099	0.012244384
COG3769	Non_rearranged	Acc	Carbohydrate transport and metabolism	Mannosyl-3-phosphoglycerate phosphatase YedP/MpgP, HAD superfamily	0.121421159	0.782178218	0.799794844
COG0303	Non_rearranged	Acc	Coenzyme transport and metabolism	Molybdopterin Mo-transferase (molybdopterin biosynthesis)	104.6745393	0.00990099	0.012244384
COG0701	Non_rearranged	Acc	Function unknown	Uncharacterized membrane protein YraQ, UPF0718 family	31.847483	0.00990099	0.012244384
COG0053	Non_rearranged	Acc	Inorganic ion transport and metabolism	Divalent metal cation (Fe/Co/Zn/Cd) efflux pump	171.1948801	0.00990099	0.012244384
COG1294	Non_rearranged	Acc	Energy production and conversion	Cytochrome bd-type quinol oxidase, subunit 2	92.03514755	0.00990099	0.012244384
COG0334	Non_rearranged	Acc	Amino acid transport and metabolism	Glutamate dehydrogenase/leucine dehydrogenase	257.5653192	0.00990099	0.012244384
COG3385	Non_rearranged	Acc	Mobilome: prophages, transposons	IS4 transposase InsG	4176.712951	0.00990099	0.012244384
COG2423	Non_rearranged	Acc	Amino acid transport and metabolism	Ornithine cyclodeaminase/archaeal alanine dehydrogenase, mu-crystallin family	30.9882889	0.00990099	0.012244384
COG0436	Non_rearranged	Acc	Amino acid transport and metabolism	Aspartate/methionine/tyrosine aminotransferase	816.4896176	0.00990099	0.012244384
COG2094	Non_rearranged	Acc	Replication, recombination and repair	3-methyladenine DNA glycosylase Mpg	39.11977299	0.00990099	0.012244384
COG4508	Non_rearranged	Acc	Nucleotide transport and metabolism	Dimeric dUTPase, all-alpha-NTP-PPase (MazG) superfamily	5.637498133	0.02970297	0.035137909
COG3318	Non_rearranged	Acc	Function unknown	Uncharacterized conserved protein YecA, UPF0149 family, contains C-terminal Zn-binding SEC-C motif	10.76087172	0.00990099	0.012244384
COG0210	Non_rearranged	Acc	Replication, recombination and repair	Superfamily I DNA or RNA helicase	6.221119435	0.01980198	0.023748427
COG0775	Non_rearranged	Acc	Nucleotide transport and metabolism;Coenzyme transport and metabolism	Nucleoside phosphorylase/nucleosidase, includes 5'-methylthioadenosine/S-adenosylhomocysteine nucleosidase MtnN and futalosine hydrolase MqnB	323.6661144	0.00990099	0.012244384
COG3403	Non_rearranged	Acc	Function unknown	Uncharacterized conserved protein YcgG, contains conserved FPC and CPF motifs	4.18918011	0.069306931	0.079636704
COG3665	Non_rearranged	Acc	Function unknown	Uncharacterized conserved protein YcgI, DUF1989 family	5.548097208	0.03960396	0.04646046
COG3464	Non_rearranged	Acc	Mobilome: prophages, transposons	Transposase	5031.479839	0.00990099	0.012244384
COG0597	Non_rearranged	Acc	Cell wall/membrane/envelope biogenesis;Intracellular trafficking, secretion, and vesicular transport	Lipoprotein signal peptidase	52.23879883	0.00990099	0.012244384
COG1733	Non_rearranged	Acc	Transcription	DNA-binding transcriptional regulator, HxlR family	7.683241633	0.01980198	0.023748427
COG0596	Non_rearranged	Acc	Coenzyme transport and metabolism;General function prediction only	2-succinyl-6-hydroxy-2,4-cyclohexadiene-1-carboxylate synthase MenH and related esterases, alpha/beta hydrolase fold	78.24024001	0.00990099	0.012244384
COG3335	Non_rearranged	Acc	Mobilome: prophages, transposons	Transposase	4567.69948	0.00990099	0.012244384
COG3767	Non_rearranged	Acc	Function unknown	Uncharacterized low-complexity protein	24.45978115	0.00990099	0.012244384
COG4942	Non_rearranged	Acc	Cell cycle control, cell division, chromosome partitioning	Septal ring factor EnvC, activator of murein hydrolases AmiA and AmiB	317.3335915	0.00990099	0.012244384
COG0523	Non_rearranged	Acc	General function prediction only	Zinc metallochaperone YeiR/ZagA and related GTPases, G3E family	104.3540463	0.00990099	0.012244384
COG2031	Non_rearranged	Acc	Lipid transport and metabolism	Short chain fatty acids transporter	117.8070805	0.00990099	0.012244384
COG0599	Non_rearranged	Acc	General function prediction only	Uncharacterized conserved protein YurZ, alkylhydroperoxidase/carboxymuconolactone decarboxylase family	14.59972244	0.00990099	0.012244384
COG4638	Non_rearranged	Acc	Inorganic ion transport and metabolism;General function prediction only	Phenylpropionate dioxygenase or related ring-hydroxylating dioxygenase, large terminal subunit	154.2980793	0.00990099	0.012244384
COG2116	Non_rearranged	Acc	Inorganic ion transport and metabolism	Formate/nitrite transporter FocA, FNT family	229.2891402	0.00990099	0.012244384
COG1047	Non_rearranged	Acc	Posttranslational modification, protein turnover, chaperones	Peptidyl-prolyl cis-trans isomerase, FKBP type	368.4857651	0.00990099	0.012244384
COG3127	Non_rearranged	Acc	Secondary metabolites biosynthesis, transport and catabolism	Predicted ABC-type transport system involved in lysophospholipase L1 biosynthesis, permease component	256.6118629	0.00990099	0.012244384
COG1493	Non_rearranged	Acc	Signal transduction mechanisms	Serine kinase of the HPr protein, regulates carbohydrate metabolism	123.7156004	0.00990099	0.012244384
COG3591	Non_rearranged	Acc	Posttranslational modification, protein turnover, chaperones	V8-like Glu-specific endopeptidase	4.578125968	0.02970297	0.035137909
COG1434	Non_rearranged	Acc	Cell wall/membrane/envelope biogenesis	Lipid carrier protein ElyC involved in cell wall biogenesis, DUF218 family	154.3265102	0.00990099	0.012244384
COG5653	Non_rearranged	Acc	Cell motility	Acetyltransferase involved in cellulose biosynthesis, CelD/BcsL family	1.10865605	0.297029703	0.322439789
COG5325	Non_rearranged	Acc		NA	15.63271341	0.00990099	0.012244384
COG2327	Non_rearranged	Acc	Cell wall/membrane/envelope biogenesis	Polysaccharide pyruvyl transferase family protein WcaK (colanic acid biosynthesis)	21.19439626	0.00990099	0.012244384
COG1269	Non_rearranged	Acc	Energy production and conversion	Archaeal/vacuolar-type H+-ATPase subunit I/STV1	21.48122253	0.00990099	0.012244384
COG0726	Non_rearranged	Acc	Carbohydrate transport and metabolism;Cell wall/membrane/envelope biogenesis	Peptidoglycan/xylan/chitin deacetylase, PgdA/NodB/CDA1 family	379.7271313	0.00990099	0.012244384
COG3944	Non_rearranged	Acc	Cell wall/membrane/envelope biogenesis	Capsular polysaccharide biosynthesis protein YveK	21.62825386	0.00990099	0.012244384
COG1026	Non_rearranged	Acc	Posttranslational modification, protein turnover, chaperones	Zn-dependent peptidase, M16 (insulinase) family	13.77217482	0.00990099	0.012244384
COG0260	Non_rearranged	Acc	Amino acid transport and metabolism	Leucyl aminopeptidase	357.8390779	0.00990099	0.012244384
COG3448	Non_rearranged	Acc	Signal transduction mechanisms	CBS-domain-containing membrane protein	217.3144887	0.00990099	0.012244384
COG3604	Non_rearranged	Acc	Transcription;Signal transduction mechanisms	FhlA-type transcriptional regulator, contains GAF, AAA-type ATPase, and DNA-binding Fis domains	1007.34658	0.00990099	0.012244384
COG1017	Non_rearranged	Acc	Energy production and conversion	Hemoglobin-like flavoprotein	230.591885	0.00990099	0.012244384
COG0782	Non_rearranged	Acc	Transcription	Transcription elongation factor, GreA/GreB family	722.6397873	0.00990099	0.012244384
COG3129	Non_rearranged	Acc	Translation, ribosomal structure and biogenesis	23S rRNA A1618 N6-methylase RlmF	60.88106298	0.00990099	0.012244384
COG4807	Non_rearranged	Acc	Function unknown	Uncharacterized conserved protein YehS, DUF1456 family	78.76761959	0.00990099	0.012244384
COG4630	Non_rearranged	Acc	Nucleotide transport and metabolism	Xanthine dehydrogenase, Fe-S cluster and FAD-binding subunit XdhA	80.47576	0.00990099	0.012244384
COG3846	Non_rearranged	Acc	Intracellular trafficking, secretion, and vesicular transport	Type IV secretory pathway, TrbL components	279.6413767	0.00990099	0.012244384
COG3472	Non_rearranged	Acc	Function unknown	Uncharacterized conserved protein domain, often C-terminal to DUF262	163.3826181	0.00990099	0.012244384
COG4938	Non_rearranged	Acc	General function prediction only	Predicted ATPase	18.15917068	0.00990099	0.012244384
COG4683	Non_rearranged	Acc	Function unknown	Uncharacterized conserved protein	247.8567273	0.00990099	0.012244384
COG0339	Non_rearranged	Acc	Posttranslational modification, protein turnover, chaperones	Zn-dependent oligopeptidase, M3 family	105.7682838	0.00990099	0.012244384
COG2875	Non_rearranged	Acc	Coenzyme transport and metabolism	Precorrin-4 methylase	50.77343217	0.00990099	0.012244384
COG0410	Non_rearranged	Acc	Amino acid transport and metabolism	ABC-type branched-chain amino acid transport system, ATPase component LivF	115.1783454	0.00990099	0.012244384
COG4674	Non_rearranged	Acc	General function prediction only	ABC-type uncharacterized transport system, ATPase component	44.46484225	0.00990099	0.012244384
COG4177	Non_rearranged	Acc	Amino acid transport and metabolism	ABC-type branched-chain amino acid transport system, permease component	45.08369279	0.00990099	0.012244384
COG0559	Non_rearranged	Acc	Amino acid transport and metabolism	Branched-chain amino acid ABC-type transport system, permease component	280.5140607	0.00990099	0.012244384
COG0683	Non_rearranged	Acc	Amino acid transport and metabolism	ABC-type branched-chain amino acid transport system, periplasmic component	299.0782708	0.00990099	0.012244384
COG1457	Non_rearranged	Acc	Nucleotide transport and metabolism	Purine-cytosine permease or related protein	18.43069076	0.00990099	0.012244384
COG2234	Non_rearranged	Acc	Posttranslational modification, protein turnover, chaperones;Amino acid transport and metabolism	Zn-dependent amino- or carboxypeptidase, M28 family	213.4568016	0.00990099	0.012244384
COG4969	Non_rearranged	Acc	Cell motility;Extracellular structures	Type IV pilus assembly protein, major pilin PilA	103.8874536	0.00990099	0.012244384
COG0237	Non_rearranged	Acc	Coenzyme transport and metabolism	Dephospho-CoA kinase	143.6071166	0.00990099	0.012244384
COG1181	Non_rearranged	Acc	Cell wall/membrane/envelope biogenesis;General function prediction only	D-alanine-D-alanine ligase or related ATP-grasp enzyme	257.1619273	0.00990099	0.012244384
COG2867	Non_rearranged	Acc	Translation, ribosomal structure and biogenesis	Ribosome association toxin PasT (RatA) of the RatAB toxin-antitoxin module	136.6112863	0.00990099	0.012244384
COG3023	Non_rearranged	Acc	Cell wall/membrane/envelope biogenesis	N-acetyl-anhydromuramyl-L-alanine amidase AmpD	326.3973523	0.00990099	0.012244384
COG4655	Non_rearranged	Acc	General function prediction only	Uncharacterized conserved protein, contains TadX/Tad_C domain	5.923135114	0.02970297	0.035137909
COG2370	Non_rearranged	Acc	Posttranslational modification, protein turnover, chaperones	Hydrogenase/urease accessory protein HupE	1.065802633	0.287128713	0.312355676
COG5510	Non_rearranged	Acc	Function unknown	Predicted small secreted protein	156.0188048	0.00990099	0.012244384
COG3228	Non_rearranged	Acc	Signal transduction mechanisms	Mlc titration factor MtfA, regulates ptsG expression	8.459318539	0.00990099	0.012244384
COG3341	Non_rearranged	Acc	General function prediction only	Ribonuclease HI-related protein, contains viroplasmin and RNaseH domains	0.658522379	0.534653465	0.560439728
COG2405	Non_rearranged	Acc	General function prediction only	Predicted nucleic acid-binding protein, contains PIN domain	6.059610414	0.02970297	0.035137909
COG3588	Non_rearranged	Acc	Carbohydrate transport and metabolism	Fructose-bisphosphate aldolase class 1	79.93934701	0.00990099	0.012244384
COG5477	Non_rearranged	Acc	Function unknown	Predicted small integral membrane protein	25.3390403	0.00990099	0.012244384
COG0395	Non_rearranged	Acc	Carbohydrate transport and metabolism	ABC-type glycerol-3-phosphate transport system, permease component	107.4391462	0.00990099	0.012244384
COG1175	Non_rearranged	Acc	Carbohydrate transport and metabolism	ABC-type sugar transport system, permease component	49.49297354	0.00990099	0.012244384
COG3839	Non_rearranged	Acc	Carbohydrate transport and metabolism	ABC-type sugar transport system, ATPase component MalK	4.185865126	0.079207921	0.090605701
COG3284	Non_rearranged	Acc	Transcription	Transcriptional regulator DhaR of acetoin/glycerol metabolism	4.969014961	0.02970297	0.035137909
COG0149	Non_rearranged	Acc	Carbohydrate transport and metabolism	Triosephosphate isomerase	190.9159816	0.00990099	0.012244384
COG0158	Non_rearranged	Acc	Carbohydrate transport and metabolism	Fructose-1,6-bisphosphatase	322.7066547	0.00990099	0.012244384
COG2128	Non_rearranged	Acc	Inorganic ion transport and metabolism	Alkylhydroperoxidase family enzyme, contains CxxC motif	32.12022243	0.00990099	0.012244384
COG1191	Non_rearranged	Acc	Transcription	DNA-directed RNA polymerase specialized sigma subunit	70.28475365	0.00990099	0.012244384
COG3712	Non_rearranged	Acc	Inorganic ion transport and metabolism;Signal transduction mechanisms	Periplasmic ferric-dicitrate binding protein FecR, regulates iron transport	25.93773444	0.00990099	0.012244384
COG1251	Non_rearranged	Acc	Energy production and conversion	NAD(P)H-nitrite reductase, large subunit	300.5734042	0.00990099	0.012244384
COG3336	Non_rearranged	Acc	Energy production and conversion;Posttranslational modification, protein turnover, chaperones	Cytochrome c oxidase assembly protein CtaG	4.129039122	0.059405941	0.068549188
COG0843	Non_rearranged	Acc	Energy production and conversion	Heme/copper-type cytochrome/quinol oxidase, subunit 1	229.7444338	0.00990099	0.012244384
COG1622	Non_rearranged	Acc	Energy production and conversion	Heme/copper-type cytochrome/quinol oxidase, subunit 2	161.2344158	0.00990099	0.012244384
COG4244	Non_rearranged	Acc	Function unknown	Uncharacterized membrane protein	0.004556347	1	1
COG1981	Non_rearranged	Acc	Coenzyme transport and metabolism	Protoporphyrinogen oxidase HemJ (unrelated to HemG or HemY)	223.6267865	0.00990099	0.012244384
COG0840	Non_rearranged	Acc	Signal transduction mechanisms	Methyl-accepting chemotaxis protein (MCP)	83.75114066	0.00990099	0.012244384
COG4191	Non_rearranged	Acc	Signal transduction mechanisms	Signal transduction histidine kinase regulating C4-dicarboxylate transport system	101.875038	0.00990099	0.012244384
COG4861	Non_rearranged	Acc	Function unknown	Uncharacterized conserved protein	52.88829892	0.00990099	0.012244384
COG4123	Non_rearranged	Acc	Translation, ribosomal structure and biogenesis	tRNA1(Val) A37 N6-methylase TrmN6	56.39679156	0.00990099	0.012244384
COG4628	Non_rearranged	Acc	Function unknown	Uncharacterized conserved protein, DUF2132 family	7.561068399	0.00990099	0.012244384
COG2610	Non_rearranged	Acc	Carbohydrate transport and metabolism	H+/gluconate symporter GntT or related permease, GntP/DsdX family	297.2502759	0.00990099	0.012244384
COG3265	Non_rearranged	Acc	Carbohydrate transport and metabolism	Gluconate kinase	273.07015	0.00990099	0.012244384
COG4728	Non_rearranged	Acc	Function unknown	Uncharacterized conserved protein, DUF1653 family	12.01708144	0.00990099	0.012244384
COG3221	Non_rearranged	Acc	Inorganic ion transport and metabolism	ABC-type phosphate/phosphonate transport system, periplasmic component	46.96059078	0.00990099	0.012244384
COG4235	Non_rearranged	Acc	Energy production and conversion;Posttranslational modification, protein turnover, chaperones	Cytochrome c-type biogenesis protein CcmH/NrfG	40.72724178	0.00990099	0.012244384
COG0727	Non_rearranged	Acc	General function prediction only	Uncharacterized protein YkgJ, contains CxxCxxCC motif	1.831084521	0.168316832	0.187242737
COG1800	Non_rearranged	Acc	General function prediction only	Predicted transglutaminase-like protease, UPF0252 family	63.88567027	0.00990099	0.012244384
COG0119	Non_rearranged	Acc	Amino acid transport and metabolism	Isopropylmalate/homocitrate/citramalate synthases	209.6696364	0.00990099	0.012244384
COG3343	Non_rearranged	Acc	Transcription	DNA-directed RNA polymerase, delta subunit	21.29321734	0.00990099	0.012244384
COG3905	Non_rearranged	Acc	Transcription	Predicted transcriptional regulator, contains ribbon-helix-helix (RHH_1) domain	17.00020075	0.00990099	0.012244384
COG3658	Non_rearranged	Acc	Energy production and conversion	Cytochrome b subunit of Ni2+-dependent hydrogenase	11.52470444	0.00990099	0.012244384
COG1257	Non_rearranged	Acc	Lipid transport and metabolism	Hydroxymethylglutaryl-CoA reductase	146.0695002	0.00990099	0.012244384
COG3919	Non_rearranged	Acc	General function prediction only	Predicted ATP-dependent carboligase, ATP-grasp superfamily	0.002749166	1	1
COG3326	Non_rearranged	Acc	Function unknown	Uncharacterized membrane protein YsdA, DUF1294 family	30.43697729	0.00990099	0.012244384
COG0552	Non_rearranged	Acc	Intracellular trafficking, secretion, and vesicular transport	Signal recognition particle GTPase FtsY	5.106407804	0.00990099	0.012244384
COG1304	Non_rearranged	Acc	Energy production and conversion;Lipid transport and metabolism;General function prediction only	FMN-dependent dehydrogenase, includes L-lactate dehydrogenase and type II isopentenyl diphosphate isomerase	80.19121228	0.00990099	0.012244384
COG3735	Non_rearranged	Acc	Function unknown	Uncharacterized conserved protein YbaP, TraB family	35.60509642	0.00990099	0.012244384
COG0050	Non_rearranged	Acc	Translation, ribosomal structure and biogenesis	Translation elongation factor EF-Tu, a GTPase	431.3406458	0.00990099	0.012244384
COG2040	Non_rearranged	Acc	Amino acid transport and metabolism	Homocysteine/selenocysteine methylase (S-methylmethionine-dependent)	109.5554953	0.00990099	0.012244384
COG5380	Non_rearranged	Acc	Posttranslational modification, protein turnover, chaperones	Lipase chaperone LimK	48.17574694	0.00990099	0.012244384
COG2855	Non_rearranged	Acc	Function unknown	Uncharacterized membrane protein YadS, UPF0324 family	224.054024	0.00990099	0.012244384
COG3866	Non_rearranged	Acc	Carbohydrate transport and metabolism	Pectate lyase	85.40331837	0.00990099	0.012244384
COG1853	Non_rearranged	Acc	Energy production and conversion	FMN reductase RutF, DIM6/NTAB family	107.8970073	0.00990099	0.012244384
COG1052	Non_rearranged	Acc	Energy production and conversion;Coenzyme transport and metabolism;General function prediction only	Lactate dehydrogenase or related 2-hydroxyacid dehydrogenase	129.1066939	0.00990099	0.012244384
COG4951	Non_rearranged	Acc	Function unknown	Uncharacterized conserved protein	58.7536243	0.00990099	0.012244384
COG1700	Non_rearranged	Acc	Defense mechanisms	Predicted anti-virus defense system component AQ645, contains DUF2357 and PD-(D/E)xK nuclease domains	37.70284416	0.00990099	0.012244384
COG0270	Non_rearranged	Acc	Replication, recombination and repair	DNA-cytosine methylase	428.8656043	0.00990099	0.012244384
COG4190	Non_rearranged	Acc	Transcription	Predicted transcriptional regulator, contains HTH domain	46.08132217	0.00990099	0.012244384
COG0594	Non_rearranged	Acc	Translation, ribosomal structure and biogenesis	RNase P protein component	42.09966025	0.00990099	0.012244384
COG2207	Non_rearranged	Acc	Transcription	AraC-type DNA-binding domain and AraC-containing proteins	16.3421982	0.00990099	0.012244384
COG1902	Non_rearranged	Acc	Energy production and conversion	2,4-dienoyl-CoA reductase or related NADH-dependent reductase, Old Yellow Enzyme (OYE) family	122.2104097	0.00990099	0.012244384
COG0506	Non_rearranged	Acc	Amino acid transport and metabolism	Proline dehydrogenase	297.9669481	0.00990099	0.012244384
COG1221	Non_rearranged	Acc	Transcription;Signal transduction mechanisms	Transcriptional regulators containing an AAA-type ATPase domain and a DNA-binding domain	8.297874466	0.01980198	0.023748427
COG2252	Non_rearranged	Acc	Nucleotide transport and metabolism	Xanthine/guanine/uracil/vitamin C permease GhxP/GhxQ, nucleobase:cation symporter 2 ( NCS2) family	410.1081121	0.00990099	0.012244384
COG1484	Non_rearranged	Acc	Replication, recombination and repair	DNA replication protein DnaC	0.263933132	0.663366337	0.687250216
COG3727	Non_rearranged	Acc	Replication, recombination and repair	G:T-mismatch repair DNA endonuclease Vsr, very short patch repair protein	3.90637276	0.04950495	0.057497791
COG0308	Non_rearranged	Acc	Amino acid transport and metabolism	Aminopeptidase N, contains DUF3458 domain	53.00987259	0.00990099	0.012244384
COG2227	Non_rearranged	Acc	Coenzyme transport and metabolism	2-polyprenyl-3-methyl-5-hydroxy-6-metoxy-1,4-benzoquinol methylase	183.1624675	0.00990099	0.012244384
COG3845	Non_rearranged	Acc	Nucleotide transport and metabolism	ABC-type guanosine uptake system NupNOPQ, ATPase component NupO	65.74229239	0.00990099	0.012244384
COG4200	Non_rearranged	Acc	Defense mechanisms	Predicted lantabiotic-exporting membrane pepmease, EfiE/EfiG/ABC2 family	4.159612087	0.059405941	0.068549188
COG3431	Non_rearranged	Acc	Function unknown	Uncharacterized membrane protein, DUF373 family	7.66707446	0.00990099	0.012244384
COG4147	Non_rearranged	Acc	Energy production and conversion	Na+(or H+)/acetate symporter ActP	214.5298387	0.00990099	0.012244384
COG2165	Non_rearranged	Acc	Cell motility;Intracellular trafficking, secretion, and vesicular transport;Extracellular structures	Type II secretory pathway, pseudopilin PulG	0.160951528	0.732673267	0.753132823
COG4795	Non_rearranged	Acc	Intracellular trafficking, secretion, and vesicular transport	Type II secretory pathway, PulJ/GspJ component	131.3724646	0.00990099	0.012244384
COG5571	Non_rearranged	Acc	General function prediction only	Uncharacterized conserved protein YhjY, contains autotransporter beta-barrel domain	25.3804428	0.00990099	0.012244384
COG1474	Non_rearranged	Acc	Replication, recombination and repair	Cdc6-related protein, AAA superfamily ATPase	49.30933359	0.00990099	0.012244384
COG0501	Non_rearranged	Acc	Posttranslational modification, protein turnover, chaperones	Zn-dependent protease with chaperone function	292.8024165	0.00990099	0.012244384
COG2202	Non_rearranged	Acc	Signal transduction mechanisms	PAS domain	274.3433716	0.00990099	0.012244384
COG1352	Non_rearranged	Acc	Signal transduction mechanisms	Methylase of chemotaxis methyl-accepting proteins	206.6717199	0.00990099	0.012244384
COG4213	Non_rearranged	Acc	Carbohydrate transport and metabolism	ABC-type xylose transport system, periplasmic component	605.6790271	0.00990099	0.012244384
COG3226	Non_rearranged	Acc	Transcription	DNA-binding transcriptional regulator YbjK	533.0472246	0.00990099	0.012244384
COG0492	Non_rearranged	Acc	Posttranslational modification, protein turnover, chaperones	Thioredoxin reductase	199.6061081	0.00990099	0.012244384
COG5278	Non_rearranged	Acc	Signal transduction mechanisms	Extracytoplasmic sensor domain CHASE3 (specificity unknown)	126.0227678	0.00990099	0.012244384
COG2129	Non_rearranged	Acc	General function prediction only	Predicted phosphoesterase, related to the Icc protein	5.358893398	0.01980198	0.023748427
COG5274	Non_rearranged	Acc	Energy production and conversion;Lipid transport and metabolism	Cytochrome b involved in lipid metabolism	0.111119739	0.762376238	0.781698697
COG5564	Non_rearranged	Acc	Function unknown	Predicted TIM-barrel enzyme	52.84186004	0.00990099	0.012244384
COG2896	Non_rearranged	Acc	Coenzyme transport and metabolism	GTP 3',8-cyclase (molybdenum cofactor biosynthesis protein MoaA)	143.2510045	0.00990099	0.012244384
COG2307	Non_rearranged	Acc	Function unknown	Uncharacterized conserved protein, Alpha-E superfamily	78.14644796	0.00990099	0.012244384
COG0667	Non_rearranged	Acc	Coenzyme transport and metabolism;General function prediction only	Pyridoxal reductase PdxI or related oxidoreductase, aldo/keto reductase family	139.0038338	0.00990099	0.012244384
COG4702	Non_rearranged	Acc	Function unknown	Uncharacterized conserved protein, UPF0303 family	50.8942921	0.00990099	0.012244384
COG0186	Non_rearranged	Acc	Translation, ribosomal structure and biogenesis	Ribosomal protein S17	465.1394059	0.00990099	0.012244384
COG4103	Non_rearranged	Acc	Inorganic ion transport and metabolism	Tellurite resistance protein TerB	14.08595156	0.00990099	0.012244384
COG1023	Non_rearranged	Acc	Carbohydrate transport and metabolism	6-phosphogluconate dehydrogenase (decarboxylating)	11.32153554	0.00990099	0.012244384
COG5652	Non_rearranged	Acc	Function unknown	VanZ-like family protein (function unknown)	0.015832285	0.881188119	0.891883739
COG3435	Non_rearranged	Acc	Secondary metabolites biosynthesis, transport and catabolism	Gentisate 1,2-dioxygenase	10.90472632	0.00990099	0.012244384
COG2186	Non_rearranged	Acc	Transcription	DNA-binding transcriptional regulator, FadR family	459.1644909	0.00990099	0.012244384
COG2133	Non_rearranged	Acc	Carbohydrate transport and metabolism	Glucose/arabinose dehydrogenase, beta-propeller fold	29.90012516	0.00990099	0.012244384
COG1091	Non_rearranged	Acc	Cell wall/membrane/envelope biogenesis	dTDP-4-dehydrorhamnose reductase	5.099067171	0.02970297	0.035137909
COG1861	Non_rearranged	Acc	Cell wall/membrane/envelope biogenesis	Spore coat polysaccharide biosynthesis protein SpsF, cytidylyltransferase family	113.035828	0.00990099	0.012244384
COG0111	Non_rearranged	Acc	Coenzyme transport and metabolism	Phosphoglycerate dehydrogenase or related dehydrogenase	520.0410952	0.00990099	0.012244384
COG0707	Non_rearranged	Acc	Cell wall/membrane/envelope biogenesis	UDP-N-acetylglucosamine:LPS N-acetylglucosamine transferase	260.3271457	0.00990099	0.012244384
COG0669	Non_rearranged	Acc	Coenzyme transport and metabolism	Phosphopantetheine adenylyltransferase	308.1052462	0.00990099	0.012244384
COG3108	Non_rearranged	Acc	Function unknown	Uncharacterized conserved protein YcbK, DUF882 family	75.75657116	0.00990099	0.012244384
COG3555	Non_rearranged	Acc	Posttranslational modification, protein turnover, chaperones	Aspartyl/asparaginyl beta-hydroxylase, cupin superfamily	186.2368555	0.00990099	0.012244384
COG0533	Non_rearranged	Acc	Translation, ribosomal structure and biogenesis	tRNA A37 threonylcarbamoyltransferase TsaD	431.7790514	0.00990099	0.012244384
COG0702	Non_rearranged	Acc	General function prediction only	Uncharacterized conserved protein YbjT, contains NAD(P)-binding and DUF2867 domains	16.04447925	0.00990099	0.012244384
COG1574	Non_rearranged	Acc	General function prediction only	Predicted amidohydrolase YtcJ	10.60434467	0.00990099	0.012244384
COG1209	Non_rearranged	Acc	Cell wall/membrane/envelope biogenesis	dTDP-glucose pyrophosphorylase	2.81805129	0.108910891	0.123510936
COG3765	Non_rearranged	Acc	Cell wall/membrane/envelope biogenesis	LPS O-antigen chain length determinant protein, WzzB/FepE family	0.147123592	0.722772277	0.744078489
COG2171	Non_rearranged	Acc	Amino acid transport and metabolism	Tetrahydrodipicolinate N-succinyltransferase	315.8058729	0.00990099	0.012244384
COG2223	Non_rearranged	Acc	Inorganic ion transport and metabolism	Nitrate/nitrite transporter NarK	538.6219275	0.00990099	0.012244384
COG0412	Non_rearranged	Acc	Secondary metabolites biosynthesis, transport and catabolism	Dienelactone hydrolase	130.2008751	0.00990099	0.012244384
COG4134	Non_rearranged	Acc	General function prediction only	ABC-type uncharacterized transport system YnjBCD, periplasmic component	39.09930618	0.00990099	0.012244384
COG4148	Non_rearranged	Acc	Inorganic ion transport and metabolism	ABC-type molybdate transport system, ATPase component ModC	232.5046311	0.00990099	0.012244384
COG4889	Non_rearranged	Acc	General function prediction only	Predicted helicase	35.22076259	0.00990099	0.012244384
COG4106	Non_rearranged	Acc	Energy production and conversion	Trans-aconitate methyltransferase	157.1019783	0.00990099	0.012244384
COG0278	Non_rearranged	Acc	Posttranslational modification, protein turnover, chaperones	Glutaredoxin-related protein	382.4422761	0.00990099	0.012244384
COG0823	Non_rearranged	Acc	Intracellular trafficking, secretion, and vesicular transport	Periplasmic component TolB of the Tol biopolymer transport system	199.5796642	0.00990099	0.012244384
COG1674	Non_rearranged	Acc	Cell cycle control, cell division, chromosome partitioning	DNA segregation ATPase FtsK/SpoIIIE or related protein	150.7473429	0.00990099	0.012244384
COG2329	Non_rearranged	Acc	Coenzyme transport and metabolism	Heme-degrading monooxygenase HmoA and related ABM domain proteins	10.3954552	0.00990099	0.012244384
COG1168	Non_rearranged	Acc	Amino acid transport and metabolism;General function prediction only	Bifunctional PLP-dependent enzyme with beta-cystathionase and maltose regulon repressor activities	13.94533153	0.00990099	0.012244384
COG2820	Non_rearranged	Acc	Nucleotide transport and metabolism	Uridine phosphorylase	204.9107551	0.00990099	0.012244384
COG0623	Non_rearranged	Acc	Lipid transport and metabolism	Enoyl-[acyl-carrier-protein] reductase FabI	266.1006502	0.00990099	0.012244384
COG0365	Non_rearranged	Acc	Lipid transport and metabolism	Acyl-coenzyme A synthetase/AMP-(fatty) acid ligase	99.72817058	0.00990099	0.012244384
COG2894	Non_rearranged	Acc	Cell cycle control, cell division, chromosome partitioning	Septum site-determining ATPase MinD	168.5251152	0.00990099	0.012244384
COG0034	Non_rearranged	Acc	Nucleotide transport and metabolism	Glutamine phosphoribosylpyrophosphate amidotransferase	362.654357	0.00990099	0.012244384
COG4083	Non_rearranged	Acc	Intracellular trafficking, secretion, and vesicular transport	Exosortase/Archaeosortase	0.020310336	1	1
COG1319	Non_rearranged	Acc	Energy production and conversion	Aldehyde, CO, or xanthine dehydrogenase, FAD-binding subunit	0.815254953	0.326732673	0.353182461
COG5429	Non_rearranged	Acc	Function unknown	Uncharacterized conserved protein, DUF1223 domain	8.965227116	0.00990099	0.012244384
COG4565	Non_rearranged	Acc	Transcription;Signal transduction mechanisms	DNA-binding response regulator DpiB of citrate/malate metabolism	113.0051165	0.00990099	0.012244384
COG1820	Non_rearranged	Acc	Carbohydrate transport and metabolism	N-acetylglucosamine-6-phosphate deacetylase	126.2905887	0.00990099	0.012244384
COG2222	Non_rearranged	Acc	Cell wall/membrane/envelope biogenesis	Fructoselysine-6-P-deglycase FrlB or related protein, duplicated sugar isomerase (SIS) domain	65.34242838	0.00990099	0.012244384
COG1940	Non_rearranged	Acc	Carbohydrate transport and metabolism;Transcription	Sugar kinase of the NBD/HSP70 family, may contain an N-terminal HTH domain	122.8155893	0.00990099	0.012244384
COG4968	Non_rearranged	Acc	Cell motility;Extracellular structures	Type IV pilus assembly protein PilE	1.088459801	0.297029703	0.322439789
COG4172	Non_rearranged	Acc	Secondary metabolites biosynthesis, transport and catabolism	ABC-type microcin C transport system, duplicated ATPase component YejF	542.1497317	0.00990099	0.012244384
COG2453	Non_rearranged	Acc	Signal transduction mechanisms	Protein-tyrosine phosphatase	0.508061034	0.465346535	0.492464631
COG2195	Non_rearranged	Acc	Amino acid transport and metabolism	Di- or tripeptidase	439.7306736	0.00990099	0.012244384
COG2249	Non_rearranged	Acc	General function prediction only	Putative NADPH-quinone reductase (modulator of drug activity B)	53.09957889	0.00990099	0.012244384
COG2871	Non_rearranged	Acc	Energy production and conversion	Na+-transporting NADH:ubiquinone oxidoreductase, subunit NqrF	182.9194984	0.00990099	0.012244384
COG0682	Non_rearranged	Acc	Cell wall/membrane/envelope biogenesis	Prolipoprotein diacylglyceryltransferase	407.2853458	0.00990099	0.012244384
COG1971	Non_rearranged	Acc	Inorganic ion transport and metabolism	Putative Mn2+ efflux pump MntP	97.78671954	0.00990099	0.012244384
COG4803	Non_rearranged	Acc	Function unknown	Uncharacterized membrane protein	192.5196679	0.00990099	0.012244384
COG4248	Non_rearranged	Acc	General function prediction only	Uncharacterized conserved protein YegI with protein kinase and helix-hairpin-helix DNA-binding domains	20.85684877	0.00990099	0.012244384
COG3276	Non_rearranged	Acc	Translation, ribosomal structure and biogenesis	Selenocysteine-specific translation elongation factor SelB	82.63648668	0.00990099	0.012244384
COG1487	Non_rearranged	Acc	Defense mechanisms	Ribonuclease/mRNA interferase VapC, contains PIN domain	31.75140531	0.00990099	0.012244384
COG5625	Non_rearranged	Acc	Transcription	Predicted DNA-binding transcriptional regulator, contains HTH domain	77.59626124	0.00990099	0.012244384
COG2236	Non_rearranged	Acc	Coenzyme transport and metabolism	Hypoxanthine phosphoribosyltransferase	204.8102232	0.00990099	0.012244384
COG0516	Non_rearranged	Acc	Nucleotide transport and metabolism	IMP dehydrogenase/GMP reductase	594.8066905	0.00990099	0.012244384
COG2863	Non_rearranged	Acc	Energy production and conversion	Cytochrome c553	196.0131709	0.00990099	0.012244384
COG5662	Non_rearranged	Acc	Transcription	Transmembrane transcriptional regulator RsiW (anti-sigma-W factor)	12.55755253	0.00990099	0.012244384
COG4677	Non_rearranged	Acc	Carbohydrate transport and metabolism;Lipid transport and metabolism	Pectin methylesterase and related acyl-CoA thioesterases	62.81399968	0.00990099	0.012244384
COG0022	Non_rearranged	Acc	Energy production and conversion	Pyruvate/2-oxoglutarate/acetoin dehydrogenase complex, dehydrogenase (E1) component, beta subunit	53.08649435	0.00990099	0.012244384
COG4952	Non_rearranged	Acc	Cell wall/membrane/envelope biogenesis	L-rhamnose isomerase	9.221592674	0.00990099	0.012244384
COG1472	Non_rearranged	Acc	Carbohydrate transport and metabolism	Periplasmic beta-glucosidase and related glycosidases	77.62394688	0.00990099	0.012244384
COG3534	Non_rearranged	Acc	Carbohydrate transport and metabolism	Alpha-L-arabinofuranosidase	25.00162893	0.00990099	0.012244384
COG1928	Non_rearranged	Acc	Posttranslational modification, protein turnover, chaperones	Dolichyl-phosphate-mannose--protein O-mannosyl transferase	66.41478717	0.00990099	0.012244384
COG3503	Non_rearranged	Acc	Function unknown	Uncharacterized membrane protein, DUF1624 family	9.124135563	0.01980198	0.023748427
COG1422	Non_rearranged	Acc	Cell wall/membrane/envelope biogenesis	Archaeal YidC/Oxa1-related membrane protein, DUF106 family	10.70661024	0.00990099	0.012244384
COG3303	Non_rearranged	Acc	Inorganic ion transport and metabolism	Formate-dependent nitrite reductase, periplasmic cytochrome c552 subunit	93.26876782	0.00990099	0.012244384
COG1740	Non_rearranged	Acc	Energy production and conversion	Ni,Fe-hydrogenase I small subunit	26.80082991	0.00990099	0.012244384
COG0374	Non_rearranged	Acc	Energy production and conversion	Ni,Fe-hydrogenase I large subunit	22.40977277	0.00990099	0.012244384
COG0068	Non_rearranged	Acc	Posttranslational modification, protein turnover, chaperones	Hydrogenase maturation factor HypF (carbamoyltransferase)	26.50047009	0.00990099	0.012244384
COG0814	Non_rearranged	Acc	Amino acid transport and metabolism	Amino acid permease	525.2627362	0.00990099	0.012244384
COG4962	Non_rearranged	Acc	Intracellular trafficking, secretion, and vesicular transport;Extracellular structures	Pilus assembly protein, ATPase of CpaF family	0.070302616	0.801980198	0.818608816
COG0864	Non_rearranged	Acc	Transcription	Metal-responsive transcriptional regulator, contains CopG/Arc/MetJ DNA-binding domain	1.500625953	0.237623762	0.260512662
COG3387	Non_rearranged	Acc	Carbohydrate transport and metabolism	Glucoamylase (glucan-1,4-alpha-glucosidase), GH15 family	104.7504456	0.00990099	0.012244384
COG0591	Non_rearranged	Acc	Amino acid transport and metabolism	Na+/proline symporter	227.4988667	0.00990099	0.012244384
COG5421	Non_rearranged	Acc	Mobilome: prophages, transposons	Transposase	2225.0512	0.00990099	0.012244384
COG1454	Non_rearranged	Acc	Energy production and conversion	Alcohol dehydrogenase, class IV	334.5029004	0.00990099	0.012244384
COG2272	Non_rearranged	Acc	Lipid transport and metabolism	Carboxylesterase type B	25.37912897	0.00990099	0.012244384
COG1960	Non_rearranged	Acc	Lipid transport and metabolism	Acyl-CoA dehydrogenase related to the alkylation response protein AidB	492.4357369	0.00990099	0.012244384
COG0174	Non_rearranged	Acc	Amino acid transport and metabolism	Glutamine synthetase	484.2212913	0.00990099	0.012244384
COG2210	Non_rearranged	Acc	Energy production and conversion	Peroxiredoxin family protein	27.66555355	0.00990099	0.012244384
COG4174	Non_rearranged	Acc	Secondary metabolites biosynthesis, transport and catabolism	ABC-type microcin C transport system, permease component YejB	340.5529112	0.00990099	0.012244384
COG1113	Non_rearranged	Acc	Amino acid transport and metabolism	L-asparagine transporter or related permease	702.2763712	0.00990099	0.012244384
COG0675	Non_rearranged	Acc	Mobilome: prophages, transposons	Transposase	850.3133042	0.00990099	0.012244384
COG0624	Non_rearranged	Acc	Amino acid transport and metabolism	Acetylornithine deacetylase/Succinyl-diaminopimelate desuccinylase or related deacylase	442.2102732	0.00990099	0.012244384
COG0160	Non_rearranged	Acc	Amino acid transport and metabolism	Acetylornithine aminotransferase/4-aminobutyrate aminotransferase	496.6037645	0.00990099	0.012244384
COG0243	Non_rearranged	Acc	Energy production and conversion	Anaerobic selenocysteine-containing dehydrogenase	86.03732318	0.00990099	0.012244384
COG3301	Non_rearranged	Acc	Inorganic ion transport and metabolism	Nitrite/polysulfide reductase, membrane component NrfD/PsrC	11.67335103	0.00990099	0.012244384
COG2180	Non_rearranged	Acc	Energy production and conversion;Inorganic ion transport and metabolism;Posttranslational modification, protein turnover, chaperones	Nitrate reductase assembly protein NarJ, required for insertion of molybdenum cofactor	11.96129564	0.01980198	0.023748427
COG4608	Non_rearranged	Acc	Amino acid transport and metabolism	ABC-type oligopeptide transport system, ATPase component	435.7250831	0.00990099	0.012244384
COG0444	Non_rearranged	Acc	Amino acid transport and metabolism;Inorganic ion transport and metabolism	ABC-type dipeptide/oligopeptide/nickel transport system, ATPase component	283.2820217	0.00990099	0.012244384
COG4171	Non_rearranged	Acc	Defense mechanisms	ABC-type antimicrobial peptide export system, permease component SapC	500.7072889	0.00990099	0.012244384
COG4166	Non_rearranged	Acc	Amino acid transport and metabolism	ABC-type oligopeptide transport system, periplasmic component	990.8289757	0.00990099	0.012244384
COG0383	Non_rearranged	Acc	Carbohydrate transport and metabolism	Alpha-mannosidase	4.940066396	0.02970297	0.035137909
COG3618	Non_rearranged	Acc	General function prediction only	Predicted metal-dependent hydrolase, TIM-barrel fold	27.1367386	0.00990099	0.012244384
COG2723	Non_rearranged	Acc	Carbohydrate transport and metabolism	Beta-glucosidase/6-phospho-beta-glucosidase/beta-galactosidase	74.4671625	0.00990099	0.012244384
COG1501	Non_rearranged	Acc	Carbohydrate transport and metabolism	Alpha-glucosidase/xylosidase, GH31 family	0.703069348	0.425742574	0.452898766
COG3623	Non_rearranged	Acc	Carbohydrate transport and metabolism	L-ribulose-5-phosphate 3-epimerase UlaE	54.6952804	0.00990099	0.012244384
COG0329	Non_rearranged	Acc	Amino acid transport and metabolism;Cell wall/membrane/envelope biogenesis	4-hydroxy-tetrahydrodipicolinate synthase/N-acetylneuraminate lyase	231.2059781	0.00990099	0.012244384
COG4354	Non_rearranged	Acc	Function unknown	Uncharacterized conserved protein, contains GBA2_N and DUF608 domains	1.441094712	0.168316832	0.187242737
COG3386	Non_rearranged	Acc	Carbohydrate transport and metabolism	Sugar lactone lactonase YvrE	37.60778847	0.00990099	0.012244384
COG0747	Non_rearranged	Acc	Amino acid transport and metabolism	ABC-type transport system, periplasmic component	1.358893529	0.316831683	0.342842759
COG1830	Non_rearranged	Acc	Carbohydrate transport and metabolism	Fructose-bisphosphate aldolase class Ia, DhnA family	67.43481728	0.00990099	0.012244384
COG1055	Non_rearranged	Acc	Inorganic ion transport and metabolism	Na+/H+ antiporter NhaD or related arsenite permease	0.825886775	0.485148515	0.511829804
COG1936	Non_rearranged	Acc	Nucleotide transport and metabolism	Broad-specificity NMP kinase	9.179986267	0.01980198	0.023748427
COG1033	Non_rearranged	Acc	General function prediction only	Predicted exporter protein, RND superfamily	0.400140528	0.544554455	0.570233087
COG0226	Non_rearranged	Acc	Inorganic ion transport and metabolism	ABC-type phosphate transport system, periplasmic component	233.0610974	0.00990099	0.012244384
COG3415	Non_rearranged	Acc	Defense mechanisms	CRISPR-associated protein Csa3, CARF domain	941.3559359	0.00990099	0.012244384
COG2149	Non_rearranged	Acc	Function unknown	Uncharacterized membrane protein YidH, DUF202 family	71.32096856	0.00990099	0.012244384
COG0651	Non_rearranged	Acc	Energy production and conversion;Inorganic ion transport and metabolism	Formate hydrogenlyase subunit 3/Multisubunit Na+/H+ antiporter, MnhD subunit	152.2333086	0.00990099	0.012244384
COG1136	Non_rearranged	Acc	Cell wall/membrane/envelope biogenesis	ABC-type lipoprotein export system, ATPase component	291.8667191	0.00990099	0.012244384
COG4591	Non_rearranged	Acc	Cell wall/membrane/envelope biogenesis	ABC-type transport system involved in lipoprotein release, permease component LolC	280.8174179	0.00990099	0.012244384
COG2057	Non_rearranged	Acc	Lipid transport and metabolism	Acyl-CoA:acetate/3-ketoacid CoA transferase, beta subunit	4.110716674	0.02970297	0.035137909
COG0425	Non_rearranged	Acc	Translation, ribosomal structure and biogenesis;Coenzyme transport and metabolism;Posttranslational modification, protein turnover, chaperones	Sulfur carrier protein TusA (tRNA thiolation, molybdenum cofactor biosynthesis)	232.3005816	0.00990099	0.012244384
COG4689	Non_rearranged	Acc	Secondary metabolites biosynthesis, transport and catabolism	Acetoacetate decarboxylase	8.202620792	0.00990099	0.012244384
COG2514	Non_rearranged	Acc	Secondary metabolites biosynthesis, transport and catabolism	Catechol-2,3-dioxygenase	107.5119352	0.00990099	0.012244384
COG0449	Non_rearranged	Acc	Cell wall/membrane/envelope biogenesis	Glucosamine 6-phosphate synthetase, contains amidotransferase and phosphosugar isomerase domains	234.7754696	0.00990099	0.012244384
COG4948	Non_rearranged	Acc	Cell wall/membrane/envelope biogenesis;General function prediction only	L-alanine-DL-glutamate epimerase or related enzyme of enolase superfamily	357.913784	0.00990099	0.012244384
COG1878	Non_rearranged	Acc	Amino acid transport and metabolism	Kynurenine formamidase	14.09304421	0.00990099	0.012244384
COG3256	Non_rearranged	Acc	Inorganic ion transport and metabolism	Nitric oxide reductase large subunit	9.989489998	0.00990099	0.012244384
COG5557	Non_rearranged	Acc	Energy production and conversion	Ni/Fe-hydrogenase 2 integral membrane subunit HybB	74.73308318	0.00990099	0.012244384
COG3328	Non_rearranged	Acc	Mobilome: prophages, transposons	Transposase (or an inactivated derivative)	2208.620084	0.00990099	0.012244384
COG1898	Non_rearranged	Acc	Cell wall/membrane/envelope biogenesis	dTDP-4-dehydrorhamnose 3,5-epimerase or related enzyme	4.615891182	0.04950495	0.057497791
COG4627	Non_rearranged	Acc	General function prediction only	Predicted SAM-depedendent methyltransferase	53.3478047	0.00990099	0.012244384
COG2520	Non_rearranged	Acc	Translation, ribosomal structure and biogenesis	tRNA G37 N-methylase Trm5	166.1307859	0.00990099	0.012244384
COG1226	Non_rearranged	Acc	Inorganic ion transport and metabolism	Voltage-gated potassium channel Kch	171.998007	0.00990099	0.012244384
COG5592	Non_rearranged	Acc	General function prediction only	Hemerythrin domain-containing protein	36.16177203	0.00990099	0.012244384
COG1078	Non_rearranged	Acc	General function prediction only	HD superfamily phosphohydrolase	50.06885929	0.00990099	0.012244384
COG5550	Non_rearranged	Acc	Posttranslational modification, protein turnover, chaperones	Predicted aspartyl protease	0.987785031	0.445544554	0.472487685
COG3260	Non_rearranged	Acc	Energy production and conversion	Ni,Fe-hydrogenase III small subunit	18.99945165	0.00990099	0.012244384
COG3261	Non_rearranged	Acc	Energy production and conversion	Ni,Fe-hydrogenase III large subunit	14.35860504	0.00990099	0.012244384
COG4237	Non_rearranged	Acc	Energy production and conversion	Hydrogenase-4 membrane subunit HyfE	7.878949792	0.00990099	0.012244384
COG0650	Non_rearranged	Acc	Energy production and conversion	Formate hydrogenlyase subunit HyfC	5.295743068	0.01980198	0.023748427
COG0084	Non_rearranged	Acc	Cell motility	3'->5' ssDNA/RNA exonuclease TatD	457.0617435	0.00990099	0.012244384
COG3383	Non_rearranged	Acc	General function prediction only	Predicted molibdopterin-dependent oxidoreductase YjgC	217.4666682	0.00990099	0.012244384
COG0725	Non_rearranged	Acc	Inorganic ion transport and metabolism	ABC-type molybdate transport system, periplasmic Mo-binding protein ModA	188.6355484	0.00990099	0.012244384
COG0555	Non_rearranged	Acc	Inorganic ion transport and metabolism	ABC-type sulfate transport system, permease component	173.724951	0.00990099	0.012244384
COG4733	Non_rearranged	Acc	Mobilome: prophages, transposons	Phage-related protein, tail protein J	113.148298	0.00990099	0.012244384
COG1765	Non_rearranged	Acc	General function prediction only	Uncharacterized OsmC-related protein	179.1798494	0.00990099	0.012244384
COG2761	Non_rearranged	Acc	Posttranslational modification, protein turnover, chaperones	Predicted dithiol-disulfide isomerase, DsbA/YjbH family (virulence, stress resistance)	6.685878743	0.01980198	0.023748427
COG0114	Non_rearranged	Acc	Energy production and conversion	Fumarate hydratase class II	237.1008019	0.00990099	0.012244384
COG0125	Non_rearranged	Acc	Nucleotide transport and metabolism	Thymidylate kinase	233.9391512	0.00990099	0.012244384
COG1013	Non_rearranged	Acc	Energy production and conversion	Pyruvate:ferredoxin oxidoreductase or related 2-oxoacid:ferredoxin oxidoreductase, beta subunit	11.46801463	0.00990099	0.012244384
COG0674	Non_rearranged	Acc	Energy production and conversion	Pyruvate:ferredoxin oxidoreductase or related 2-oxoacid:ferredoxin oxidoreductase, alpha subunit	47.59159926	0.00990099	0.012244384
COG1014	Non_rearranged	Acc	Energy production and conversion	Pyruvate:ferredoxin oxidoreductase or related 2-oxoacid:ferredoxin oxidoreductase, gamma subunit	0.772232359	0.376237624	0.402752667
COG4133	Non_rearranged	Acc	Posttranslational modification, protein turnover, chaperones	ABC-type transport system involved in cytochrome c biogenesis, ATPase component	3.509045706	0.04950495	0.057497791
COG3960	Non_rearranged	Acc	Secondary metabolites biosynthesis, transport and catabolism	Glyoxylate carboligase	156.2257931	0.00990099	0.012244384
COG3376	Non_rearranged	Acc	Inorganic ion transport and metabolism	High-affinity nickel/cobalt permease	69.28946197	0.00990099	0.012244384
COG4798	Non_rearranged	Acc	General function prediction only	Predicted methyltransferase	47.724321	0.00990099	0.012244384
COG2250	Non_rearranged	Acc	Defense mechanisms	HEPN domain protein, predicted toxin of MNT-HEPN system	0.805828512	0.346534653	0.373008586
COG2366	Non_rearranged	Acc	Secondary metabolites biosynthesis, transport and catabolism	Acyl-homoserine lactone (AHL) acylase PvdQ	22.02065711	0.00990099	0.012244384
COG4243	Non_rearranged	Acc	General function prediction only	Vitamin K epoxide reductase (VKOR) family protein, predicted involvement in disulfide bond formation	31.68654535	0.00990099	0.012244384
COG5496	Non_rearranged	Acc	General function prediction only	Predicted thioesterase	17.62087136	0.00990099	0.012244384
COG2039	Non_rearranged	Acc	Posttranslational modification, protein turnover, chaperones	Pyrrolidone-carboxylate peptidase (N-terminal pyroglutamyl peptidase)	83.3727769	0.00990099	0.012244384
COG4768	Non_rearranged	Acc	Function unknown	Uncharacterized conserved protein YoxC, contains an MCP-like domain	58.82827665	0.00990099	0.012244384
COG0622	Non_rearranged	Acc	General function prediction only	Predicted phosphodiesterase, calcineurin family	6.184134749	0.01980198	0.023748427
COG1021	Non_rearranged	Acc	Secondary metabolites biosynthesis, transport and catabolism	EntE, 2,3-dihydroxybenzoate-AMP synthase component of non-ribosomal peptide synthetase	213.0344414	0.00990099	0.012244384
COG0437	Non_rearranged	Acc	Energy production and conversion	Fe-S-cluster-containing dehydrogenase component (DMSO reductase)	131.5174872	0.00990099	0.012244384
COG2084	Non_rearranged	Acc	Lipid transport and metabolism	3-hydroxyisobutyrate dehydrogenase or related beta-hydroxyacid dehydrogenase	75.68335135	0.00990099	0.012244384
COG3191	Non_rearranged	Acc	Amino acid transport and metabolism	L-aminopeptidase/D-esterase	117.5727935	0.00990099	0.012244384
COG1604	Non_rearranged	Acc	Defense mechanisms	CRISPR/Cas system CMR subunit Cmr6, Cas7 group, RAMP superfamily	3.432652418	0.108910891	0.123510936
COG5611	Non_rearranged	Acc	General function prediction only	Predicted nucleic-acid-binding protein, contains PIN domain	46.618253	0.00990099	0.012244384
COG4006	Non_rearranged	Acc	Defense mechanisms	CRISPR-Cas system-associated protein Csm6, contains CARF domain	30.20629981	0.00990099	0.012244384
COG1857	Non_rearranged	Acc	Defense mechanisms	CRISPR-Cas system type I effector complex subunit Cas7, RAMP superfamily	44.48268291	0.00990099	0.012244384
COG2254	Non_rearranged	Acc	Defense mechanisms	CRISPR/Cas system-associated endonuclease Cas3-HD	74.94348905	0.00990099	0.012244384
COG5551	Non_rearranged	Acc	Defense mechanisms	CRISPR/Cas system endoribonuclease Cas6, RAMP superfamily	2.728775052	0.108910891	0.123510936
COG1337	Non_rearranged	Acc	Defense mechanisms	CRISPR-Cas system type III CSM-effector complex subunit Csm3, RAMP superfamily Cas7 group	21.82238039	0.00990099	0.012244384
COG1769	Non_rearranged	Acc	Defense mechanisms	CRISPR-Cas system type III CMR-effector complex subunit Cmr3, RAMP superfamily Cas5 group	11.52026022	0.00990099	0.012244384
COG1353	Non_rearranged	Acc	Defense mechanisms	CRISPR/Cas system-associated protein Cas10, large subunit of type III CRISPR-Cas systems, contains HD superfamily nuclease domain	10.26135216	0.00990099	0.012244384
COG1071	Non_rearranged	Acc	Energy production and conversion	TPP-dependent pyruvate or acetoin dehydrogenase subunit alpha	21.68800973	0.00990099	0.012244384
COG1473	Non_rearranged	Acc	General function prediction only	Metal-dependent amidase/aminoacylase/carboxypeptidase	219.7584758	0.00990099	0.012244384
COG1804	Non_rearranged	Acc	Lipid transport and metabolism	Crotonobetainyl-CoA:carnitine CoA-transferase CaiB and related acyl-CoA transferases	51.03853022	0.00990099	0.012244384
COG2225	Non_rearranged	Acc	Energy production and conversion	Malate synthase	127.8210962	0.00990099	0.012244384
COG2224	Non_rearranged	Acc	Energy production and conversion	Isocitrate lyase	286.8027561	0.00990099	0.012244384
COG3410	Non_rearranged	Acc	Function unknown	Uncharacterized conserved protein, DUF2075 family	39.20433205	0.00990099	0.012244384
COG0059	Non_rearranged	Acc	Amino acid transport and metabolism;Coenzyme transport and metabolism	Ketol-acid reductoisomerase	132.1554938	0.00990099	0.012244384
COG3298	Non_rearranged	Acc	Replication, recombination and repair	Predicted 3'-5' exonuclease related to the exonuclease domain of PolB	85.15245356	0.00990099	0.012244384
COG3327	Non_rearranged	Acc	Transcription	DNA-binding transcriptional regulator PaaX (phenylacetic acid degradation)	26.727762	0.00990099	0.012244384
COG2308	Non_rearranged	Acc	General function prediction only	Circularly permuted ATP-grasp protein	85.99705873	0.00990099	0.012244384
COG0531	Non_rearranged	Acc	Amino acid transport and metabolism	Serine transporter YbeC, amino acid:H+ symporter family	469.908299	0.00990099	0.012244384
COG2721	Non_rearranged	Acc	Carbohydrate transport and metabolism	Altronate dehydratase	30.49954511	0.00990099	0.012244384
COG3134	Non_rearranged	Acc	Function unknown	Uncharacterized conserved protein YcfJ, contains glycine zipper 2TM domain	203.3825228	0.00990099	0.012244384
COG1210	Non_rearranged	Acc	Cell wall/membrane/envelope biogenesis	UTP-glucose-1-phosphate uridylyltransferase	178.5126456	0.00990099	0.012244384
COG3427	Non_rearranged	Acc	Energy production and conversion	Carbon monoxide dehydrogenase subunit CoxG	45.78136313	0.00990099	0.012244384
COG1944	Non_rearranged	Acc	Translation, ribosomal structure and biogenesis	Ribosomal protein S12 methylthiotransferase accessory factor YcaO	70.22180075	0.00990099	0.012244384
COG1336	Non_rearranged	Acc	Defense mechanisms	CRISPR-Cas system type III CMR-effector complex subunit Cmr4, RAMP superfamily Cas7 group	2.692894064	0.148514851	0.16593702
COG3337	Non_rearranged	Acc	Defense mechanisms	CRISPR-Cas system type III CMR-effector complex small subunit Cmr5	9.425663965	0.00990099	0.012244384
COG1367	Non_rearranged	Acc	Defense mechanisms	CRISPR-Cas system type III CMR-effector complex subunit Cmr1, RAMP superfamily Cas7 group	8.378366419	0.00990099	0.012244384
COG4637	Non_rearranged	Acc	General function prediction only	Predicted ATPase	5.983696879	0.00990099	0.012244384
COG0043	Non_rearranged	Acc	Coenzyme transport and metabolism	3-polyprenyl-4-hydroxybenzoate decarboxylase	166.8494412	0.00990099	0.012244384
COG5517	Non_rearranged	Acc	Secondary metabolites biosynthesis, transport and catabolism	3-phenylpropionate/cinnamic acid dioxygenase, small subunit	0.132306082	0.683168317	0.706332425
COG1237	Non_rearranged	Acc	General function prediction only	Metal-dependent hydrolase, beta-lactamase superfamily II	0.701651805	0.425742574	0.452898766
COG3508	Non_rearranged	Acc	Secondary metabolites biosynthesis, transport and catabolism	Homogentisate 1,2-dioxygenase	132.5533372	0.00990099	0.012244384
COG3199	Non_rearranged	Acc	Nucleotide transport and metabolism	NAD kinase	15.88311165	0.00990099	0.012244384
COG3255	Non_rearranged	Acc	Lipid transport and metabolism	Putative sterol carrier protein, contains SCP2 domain	82.35066535	0.00990099	0.012244384
COG0426	Non_rearranged	Acc	Energy production and conversion	Flavorubredoxin	74.24030831	0.00990099	0.012244384
COG1545	Non_rearranged	Acc	General function prediction only	Uncharacterized OB-fold protein, contains Zn-ribbon domain	168.8432733	0.00990099	0.012244384
COG1880	Non_rearranged	Acc	Energy production and conversion	CO dehydrogenase/acetyl-CoA synthase epsilon subunit	3.980434246	0.079207921	0.090605701
COG3945	Non_rearranged	Acc	General function prediction only	Hemerythrin domain	40.85637143	0.00990099	0.012244384
COG4454	Non_rearranged	Acc	General function prediction only	Uncharacterized copper-binding protein, cupredoxin-like subfamily	13.2177974	0.00990099	0.012244384
COG4309	Non_rearranged	Acc	General function prediction only	SirA-like two-layered alpha/beta sandwich domain, DUF2249 family	6.344417802	0.01980198	0.023748427
COG0045	Non_rearranged	Acc	Energy production and conversion	Succinyl-CoA synthetase, beta subunit	138.2388287	0.00990099	0.012244384
COG0145	Non_rearranged	Acc	Amino acid transport and metabolism;Secondary metabolites biosynthesis, transport and catabolism	N-methylhydantoinase A/oxoprolinase/acetone carboxylase, beta subunit	124.7923289	0.00990099	0.012244384
COG0146	Non_rearranged	Acc	Amino acid transport and metabolism;Secondary metabolites biosynthesis, transport and catabolism	N-methylhydantoinase B/oxoprolinase/acetone carboxylase, alpha subunit	53.98710079	0.00990099	0.012244384
COG0826	Non_rearranged	Acc	Translation, ribosomal structure and biogenesis	23S rRNA C2501 and tRNA U34 5'-hydroxylation protein RlhA/YrrN/YrrO, U32 peptidase family	297.1268748	0.00990099	0.012244384
COG0121	Non_rearranged	Acc	General function prediction only	Predicted glutamine amidotransferase YafJ	280.6484336	0.00990099	0.012244384
COG0446	Non_rearranged	Acc	Lipid transport and metabolism	NADPH-dependent 2,4-dienoyl-CoA reductase, sulfur reductase, or a related oxidoreductase	59.53346133	0.00990099	0.012244384
COG1122	Non_rearranged	Acc	Inorganic ion transport and metabolism;General function prediction only	Energy-coupling factor transporter ATP-binding protein EcfA2	130.5870214	0.00990099	0.012244384
COG0619	Non_rearranged	Acc	Coenzyme transport and metabolism	ECF-type transporter transmembrane protein EcfT	179.1537428	0.00990099	0.012244384
COG0513	Non_rearranged	Acc	Replication, recombination and repair	Superfamily II DNA and RNA helicase	609.4198552	0.00990099	0.012244384
COG1953	Non_rearranged	Acc	Nucleotide transport and metabolism;Coenzyme transport and metabolism	Cytosine/uracil/thiamine/allantoin permease	54.32998388	0.00990099	0.012244384
COG2368	Non_rearranged	Acc	Secondary metabolites biosynthesis, transport and catabolism	Aromatic ring hydroxylase	29.058697	0.00990099	0.012244384
COG2015	Non_rearranged	Acc	Secondary metabolites biosynthesis, transport and catabolism	Alkyl sulfatase BDS1 and related hydrolases, metallo-beta-lactamase superfamily	0.051699208	0.821782178	0.837357102
COG1640	Non_rearranged	Acc	Carbohydrate transport and metabolism	4-alpha-glucanotransferase	237.5107593	0.00990099	0.012244384
COG4785	Non_rearranged	Acc	Cell wall/membrane/envelope biogenesis	Lipoprotein NlpI, contains TPR repeats	17.83084578	0.00990099	0.012244384
COG1331	Non_rearranged	Acc	General function prediction only	Uncharacterized conserved protein YyaL, SSP411 family, contains thoiredoxin and six-hairpin glycosidase-like domains	1.14172824	0.267326733	0.291823946
COG0819	Non_rearranged	Acc	Coenzyme transport and metabolism	Aminopyrimidine aminohydrolase TenA (thiamine salvage pathway)	65.98298632	0.00990099	0.012244384
COG1957	Non_rearranged	Acc	Nucleotide transport and metabolism	Inosine-uridine nucleoside N-ribohydrolase	123.543246	0.00990099	0.012244384
COG1630	Non_rearranged	Acc	Replication, recombination and repair	ssDNA and dsDNA 5'-3' nuclease NurA, repair of double-stranded DNA breaks	1.326807488	0.475247525	0.502162241
COG1252	Non_rearranged	Acc	Energy production and conversion	NADH dehydrogenase, FAD-containing subunit	175.5490241	0.00990099	0.012244384
COG1703	Non_rearranged	Acc	Posttranslational modification, protein turnover, chaperones	GTPase of the G3E family (not a periplasmic protein kinase)	56.65571357	0.00990099	0.012244384
COG0430	Non_rearranged	Acc	RNA processing and modification	RNA 3'-terminal phosphate cyclase	2.519445092	0.128712871	0.14484186
COG2870	Non_rearranged	Acc	Cell wall/membrane/envelope biogenesis	ADP-heptose synthase, bifunctional sugar kinase/adenylyltransferase	239.9941333	0.00990099	0.012244384
COG1274	Non_rearranged	Acc	Energy production and conversion	Phosphoenolpyruvate carboxykinase, GTP-dependent	72.61756344	0.00990099	0.012244384
COG2064	Non_rearranged	Acc	Extracellular structures	Flp pilus assembly protein TadC	4.058134619	0.079207921	0.090605701
COG4640	Non_rearranged	Acc	Function unknown	Uncharacterized protein YvbJ, contains N-terminal Zn ribbon domain	55.48364485	0.00990099	0.012244384
COG1986	Non_rearranged	Acc	Nucleotide transport and metabolism;Defense mechanisms	Non-canonical (house-cleaning) NTP pyrophosphatase, all-alpha NTP-PPase family	85.91017613	0.00990099	0.012244384
COG0738	Non_rearranged	Acc	Carbohydrate transport and metabolism	Fucose permease	104.5734463	0.00990099	0.012244384
COG1669	Non_rearranged	Acc	General function prediction only	Predicted nucleotidyltransferase MJ0435	62.12516755	0.00990099	0.012244384
COG4533	Non_rearranged	Acc	Transcription	DNA-binding transcriptional regulator SgrR of sgrS sRNA, contains a MarR-type HTH domain and a periplasmic-type solute-binding domain	175.433477	0.00990099	0.012244384
COG1556	Non_rearranged	Acc	Energy production and conversion	L-lactate utilization protein LutC, contains LUD domain	17.72668218	0.00990099	0.012244384
COG2971	Non_rearranged	Acc	Carbohydrate transport and metabolism	BadF-type ATPase, related to human N-acetylglucosamine kinase	35.10925713	0.00990099	0.012244384
COG4346	Non_rearranged	Acc	Posttranslational modification, protein turnover, chaperones	Predicted membrane-bound dolichyl-phosphate-mannose-protein mannosyltransferase	10.65120947	0.00990099	0.012244384
COG0052	Non_rearranged	Acc	Translation, ribosomal structure and biogenesis	Ribosomal protein S2	444.011584	0.00990099	0.012244384
COG2073	Non_rearranged	Acc	Coenzyme transport and metabolism	Cobalamin biosynthesis protein CbiG	37.00667775	0.00990099	0.012244384
COG0001	Non_rearranged	Acc	Coenzyme transport and metabolism	Glutamate-1-semialdehyde aminotransferase	1.187699263	0.316831683	0.342842759
COG3379	Non_rearranged	Acc	General function prediction only	Predicted phosphohydrolase or phosphomutase, AlkP superfamily	42.49168219	0.00990099	0.012244384
COG3529	Non_rearranged	Acc	General function prediction only	Predicted nucleic-acid-binding protein, contains Zn-ribbon domain	155.638128	0.00990099	0.012244384
COG0013	Non_rearranged	Acc	Translation, ribosomal structure and biogenesis	Alanyl-tRNA synthetase	386.6662771	0.00990099	0.012244384
COG0244	Non_rearranged	Acc	Translation, ribosomal structure and biogenesis	Ribosomal protein L10	404.4083075	0.00990099	0.012244384
COG0080	Non_rearranged	Acc	Translation, ribosomal structure and biogenesis	Ribosomal protein L11	458.6761148	0.00990099	0.012244384
COG1405	Non_rearranged	Acc	Transcription	Transcription initiation factor TFIIIB, Brf1 subunit/Transcription initiation factor TFIIB	3.428097061	0.118811881	0.134254797
COG2409	Non_rearranged	Acc	General function prediction only	Predicted lipid transporter YdfJ, MMPL/SSD domain, RND superfamily	2.802911365	0.069306931	0.079636704
COG1394	Non_rearranged	Acc	Energy production and conversion	Archaeal/vacuolar-type H+-ATPase subunit D/Vma8	22.74709706	0.00990099	0.012244384
COG0040	Non_rearranged	Acc	Amino acid transport and metabolism	ATP phosphoribosyltransferase	303.8187564	0.00990099	0.012244384
COG1032	Non_rearranged	Acc	General function prediction only	Radical SAM superfamily enzyme YgiQ, UPF0313 family	46.72395098	0.00990099	0.012244384
COG0150	Non_rearranged	Acc	Nucleotide transport and metabolism	Phosphoribosylaminoimidazole (AIR) synthetase	367.3870932	0.00990099	0.012244384
COG0505	Non_rearranged	Acc	Amino acid transport and metabolism;Nucleotide transport and metabolism	Carbamoylphosphate synthase small subunit	680.0664131	0.00990099	0.012244384
COG0094	Non_rearranged	Acc	Translation, ribosomal structure and biogenesis	Ribosomal protein L5	469.6169213	0.00990099	0.012244384
COG4262	Non_rearranged	Acc	General function prediction only	Predicted spermidine synthase with an N-terminal membrane domain	42.05013163	0.00990099	0.012244384
COG1236	Non_rearranged	Acc	Translation, ribosomal structure and biogenesis	RNA processing exonuclease, beta-lactamase fold, Cft2 family	12.62659561	0.00990099	0.012244384
COG2047	Non_rearranged	Acc	General function prediction only	Proteasome assembly chaperone (PAC2) family protein	4.347941278	0.04950495	0.057497791
COG0719	Non_rearranged	Acc	Posttranslational modification, protein turnover, chaperones	Fe-S cluster assembly scaffold protein SufB	303.9674867	0.00990099	0.012244384
COG0528	Non_rearranged	Acc	Nucleotide transport and metabolism	Uridylate kinase	541.4721108	0.00990099	0.012244384
COG0469	Non_rearranged	Acc	Carbohydrate transport and metabolism	Pyruvate kinase	391.1641291	0.00990099	0.012244384
COG0665	Non_rearranged	Acc	Amino acid transport and metabolism	Glycine/D-amino acid oxidase (deaminating)	140.4731937	0.00990099	0.012244384
COG1449	Non_rearranged	Acc	Carbohydrate transport and metabolism	Alpha-amylase/alpha-mannosidase, GH57 family	5.248266999	0.02970297	0.035137909
COG2002	Non_rearranged	Acc	Transcription;Defense mechanisms	Bifunctional DNA-binding transcriptional regulator of stationary/sporulation/toxin gene expression and antitoxin component of the YhaV-PrlF toxin-antitoxin module	6.549404876	0.01980198	0.023748427
COG1468	Non_rearranged	Acc	Defense mechanisms	CRISPR/Cas system-associated exonuclease Cas4, RecB family	147.9681523	0.00990099	0.012244384
COG4710	Non_rearranged	Acc	General function prediction only	Predicted DNA-binding protein with an HTH domain	59.79573999	0.00990099	0.012244384
COG0277	Non_rearranged	Acc	Energy production and conversion	FAD/FMN-containing lactate dehydrogenase/glycolate oxidase	403.5365986	0.00990099	0.012244384
COG4113	Non_rearranged	Acc	Defense mechanisms	RNA interferase (RNase) VapC, contains PIN domain	4.319802909	0.03960396	0.04646046
COG4485	Non_rearranged	Acc	Function unknown	Uncharacterized membrane protein YfhO	25.66739775	0.00990099	0.012244384
COG1335	Non_rearranged	Acc	Coenzyme transport and metabolism;General function prediction only	Nicotinamidase-related amidase	82.08224406	0.00990099	0.012244384
COG0479	Non_rearranged	Acc	Energy production and conversion	Succinate dehydrogenase/fumarate reductase, Fe-S protein subunit	620.1184657	0.00990099	0.012244384
COG2181	Non_rearranged	Acc	Energy production and conversion;Inorganic ion transport and metabolism	Nitrate reductase gamma subunit	78.96463374	0.00990099	0.012244384
COG0298	Non_rearranged	Acc	Posttranslational modification, protein turnover, chaperones	Hydrogenase maturation factor HybG, HypC/HupF family	91.50441375	0.00990099	0.012244384
COG2191	Non_rearranged	Acc	Energy production and conversion	Formylmethanofuran dehydrogenase subunit E	24.99147797	0.00990099	0.012244384
COG3640	Non_rearranged	Acc	Posttranslational modification, protein turnover, chaperones	CO dehydrogenase nickel-insertion accessory protein CooC1	33.38595703	0.00990099	0.012244384
COG3027	Non_rearranged	Acc	Cell cycle control, cell division, chromosome partitioning	Cell division protein ZapA, inhibits GTPase activity of FtsZ	223.496538	0.00990099	0.012244384
COG0598	Non_rearranged	Acc	Inorganic ion transport and metabolism	Mg2+ and Co2+ transporter CorA	274.5478897	0.00990099	0.012244384
COG0679	Non_rearranged	Acc	General function prediction only	Predicted permease, AEC (auxin efflux carrier) family	47.48944865	0.00990099	0.012244384
COG0164	Non_rearranged	Acc	Replication, recombination and repair	Ribonuclease HII	248.4289984	0.00990099	0.012244384
COG0668	Non_rearranged	Acc	Cell wall/membrane/envelope biogenesis	Small-conductance mechanosensitive channel	260.2604581	0.00990099	0.012244384
COG0411	Non_rearranged	Acc	Amino acid transport and metabolism	ABC-type branched-chain amino acid transport system, ATPase component LivG	45.43166443	0.00990099	0.012244384
COG3842	Non_rearranged	Acc	Amino acid transport and metabolism	ABC-type Fe3+/spermidine/putrescine transport systems, ATPase component	607.9668538	0.00990099	0.012244384
COG0428	Non_rearranged	Acc	Inorganic ion transport and metabolism	Zinc transporter ZupT	1.698715051	0.168316832	0.187242737
COG0697	Non_rearranged	Acc	Carbohydrate transport and metabolism;Amino acid transport and metabolism;General function prediction only	Permease of the drug/metabolite transporter (DMT) superfamily	639.2734951	0.00990099	0.012244384
COG2391	Non_rearranged	Acc	General function prediction only	Uncharacterized membrane protein YedE/YeeE, contains two sulfur transport domains	27.31767708	0.00990099	0.012244384
COG1553	Non_rearranged	Acc	Inorganic ion transport and metabolism	Sulfur relay (sulfurtransferase) complex TusBCD TusD component, DsrE family	157.2401157	0.00990099	0.012244384
COG1129	Non_rearranged	Acc	Carbohydrate transport and metabolism	ABC-type sugar transport system, ATPase component	345.8622338	0.00990099	0.012244384
COG3510	Non_rearranged	Acc	Defense mechanisms	Cephalosporin hydroxylase	12.62996571	0.00990099	0.012244384
COG0805	Non_rearranged	Acc	Intracellular trafficking, secretion, and vesicular transport	Twin-arginine protein secretion pathway component TatC	218.7190168	0.00990099	0.012244384
COG0129	Non_rearranged	Acc	Amino acid transport and metabolism;Carbohydrate transport and metabolism	Dihydroxyacid dehydratase/phosphogluconate dehydratase	347.2358763	0.00990099	0.012244384
COG2317	Non_rearranged	Acc	Posttranslational modification, protein turnover, chaperones	Zn-dependent carboxypeptidase, M32 family	57.55317189	0.00990099	0.012244384
COG1414	Non_rearranged	Acc	Transcription	DNA-binding transcriptional regulator, IclR family	96.33476213	0.00990099	0.012244384
COG3970	Non_rearranged	Acc	General function prediction only	Fumarylacetoacetate (FAA) hydrolase family protein	1.104257492	0.376237624	0.402752667
COG2905	Non_rearranged	Acc	Signal transduction mechanisms	Signal-transduction protein containing cAMP-binding, CBS, and nucleotidyltransferase domains	0.12003038	0.732673267	0.753132823
COG0162	Non_rearranged	Acc	Translation, ribosomal structure and biogenesis	Tyrosyl-tRNA synthetase	351.360971	0.00990099	0.012244384
COG0750	Non_rearranged	Acc	Posttranslational modification, protein turnover, chaperones;Transcription	Membrane-associated protease RseP, regulator of RpoE activity	421.6891833	0.00990099	0.012244384
COG0717	Non_rearranged	Acc	Nucleotide transport and metabolism	dCTP deaminase	283.7420156	0.00990099	0.012244384
COG2848	Non_rearranged	Acc	Cell cycle control, cell division, chromosome partitioning	Uncharacterized conserved protein, UPF0210 family	19.98749615	0.00990099	0.012244384
COG1527	Non_rearranged	Acc	Energy production and conversion	Archaeal/vacuolar-type H+-ATPase subunit C/Vma6	24.57125346	0.00990099	0.012244384
COG0091	Non_rearranged	Acc	Translation, ribosomal structure and biogenesis	Ribosomal protein L22	394.2560619	0.00990099	0.012244384
COG0396	Non_rearranged	Acc	Posttranslational modification, protein turnover, chaperones	Fe-S cluster assembly ATPase SufC	279.7151282	0.00990099	0.012244384
COG1695	Non_rearranged	Acc	Transcription	DNA-binding transcriptional regulator, PadR family	41.24029285	0.00990099	0.012244384
COG0095	Non_rearranged	Acc	Coenzyme transport and metabolism	Lipoate-protein ligase A	181.1631814	0.00990099	0.012244384
COG3634	Non_rearranged	Acc	Defense mechanisms	Alkyl hydroperoxide reductase subunit AhpF	32.04031177	0.00990099	0.012244384
COG0464	Non_rearranged	Acc	Cell wall/membrane/envelope biogenesis;Cell cycle control, cell division, chromosome partitioning;Signal transduction mechanisms	AAA+-type ATPase, SpoVK/Ycf46/Vps4 family	32.76245636	0.00990099	0.012244384
COG0518	Non_rearranged	Acc	Nucleotide transport and metabolism	GMP synthase, glutamine amidotransferase domain	79.31213161	0.00990099	0.012244384
COG1515	Non_rearranged	Acc	Replication, recombination and repair	Deoxyinosine 3'-endonuclease (endonuclease V)	20.37839412	0.00990099	0.012244384
COG2404	Non_rearranged	Acc	Translation, ribosomal structure and biogenesis;Signal transduction mechanisms	Oligoribonuclease NrnA/c-di-AMP phosphodiesterase DhhP, DHH superfamily	56.84181346	0.00990099	0.012244384
COG1392	Non_rearranged	Acc	Inorganic ion transport and metabolism	Phosphate transport regulator YkaA, distantly related to PhoU, UPF0111/DUF47 family	137.4982631	0.00990099	0.012244384
COG4799	Non_rearranged	Acc	Lipid transport and metabolism	Acetyl-CoA carboxylase, carboxyltransferase component	161.0025253	0.00990099	0.012244384
COG4770	Non_rearranged	Acc	Lipid transport and metabolism	Acetyl/propionyl-CoA carboxylase, alpha subunit	210.7398153	0.00990099	0.012244384
COG4986	Non_rearranged	Acc	Inorganic ion transport and metabolism	ABC-type anion transport system, duplicated permease component	11.49562557	0.00990099	0.012244384
COG4754	Non_rearranged	Acc	General function prediction only	Extracellular substrate-binding protein	0.11811174	0.801980198	0.818608816
COG0066	Non_rearranged	Acc	Amino acid transport and metabolism	3-isopropylmalate dehydratase small subunit	289.7726231	0.00990099	0.012244384
COG0065	Non_rearranged	Acc	Amino acid transport and metabolism	Homoaconitase/3-isopropylmalate dehydratase large subunit	194.0751941	0.00990099	0.012244384
COG1497	Non_rearranged	Acc	Transcription	Predicted transcriptional regulator MJ0558, contains a CRP-type HTH domain	0.00530005	1	1
COG0074	Non_rearranged	Acc	Energy production and conversion	Succinyl-CoA synthetase, alpha subunit	315.0004473	0.00990099	0.012244384
COG2231	Non_rearranged	Acc	Replication, recombination and repair	3-Methyladenine DNA glycosylase, HhH-GPD/Endo3 superfamily	6.065746839	0.01980198	0.023748427
COG1082	Non_rearranged	Acc	Carbohydrate transport and metabolism	Sugar phosphate isomerase/epimerase	91.65523417	0.00990099	0.012244384
COG3964	Non_rearranged	Acc	General function prediction only	Predicted amidohydrolase	15.44209281	0.00990099	0.012244384
COG2345	Non_rearranged	Acc	Transcription	Predicted transcriptional regulator, ArsR family	0.060880615	0.792079208	0.809108911
COG4725	Non_rearranged	Acc	Translation, ribosomal structure and biogenesis	N6-adenosine-specific RNA methylase IME4	243.0604805	0.00990099	0.012244384
COG1199	Non_rearranged	Acc	Replication, recombination and repair	Rad3-related DNA helicase DinG	293.0816114	0.00990099	0.012244384
COG5631	Non_rearranged	Acc	Transcription	Predicted transcription regulator, contains HTH domain, MarR family	71.55388772	0.00990099	0.012244384
COG1321	Non_rearranged	Acc	Transcription	Mn-dependent transcriptional regulator MntR, DtxR family	148.3640548	0.00990099	0.012244384
COG4742	Non_rearranged	Acc	Transcription	Predicted transcriptional regulator, contains HTH domain	12.69706733	0.00990099	0.012244384
COG0252	Non_rearranged	Acc	Translation, ribosomal structure and biogenesis;Amino acid transport and metabolism	L-asparaginase/archaeal Glu-tRNAGln amidotransferase subunit D	244.7279418	0.00990099	0.012244384
COG4252	Non_rearranged	Acc	Signal transduction mechanisms	Extracytoplasmic sensor domain CHASE2 (specificity unknown)	3.912936782	0.04950495	0.057497791
COG3710	Non_rearranged	Acc	Transcription	DNA-binding winged helix-turn-helix (wHTH) domain	125.9136164	0.00990099	0.012244384
COG0183	Non_rearranged	Acc	Lipid transport and metabolism	Acetyl-CoA acetyltransferase	46.85645762	0.00990099	0.012244384
COG2055	Non_rearranged	Acc	Energy production and conversion	Malate/lactate/ureidoglycolate dehydrogenase, LDH2 family	77.25713481	0.00990099	0.012244384
COG1126	Non_rearranged	Acc	Amino acid transport and metabolism	ABC-type polar amino acid transport system, ATPase component	538.7690235	0.00990099	0.012244384
COG3181	Non_rearranged	Acc	Energy production and conversion	Tripartite-type tricarboxylate transporter, extracytoplasmic receptor component TctC	82.01830354	0.00990099	0.012244384
COG0543	Non_rearranged	Acc	Coenzyme transport and metabolism;Energy production and conversion	NAD(P)H-flavin reductase	488.7044049	0.00990099	0.012244384
COG1593	Non_rearranged	Acc	Carbohydrate transport and metabolism	TRAP-type C4-dicarboxylate transport system, large permease component	39.08538683	0.00990099	0.012244384
COG1638	Non_rearranged	Acc	Carbohydrate transport and metabolism	TRAP-type C4-dicarboxylate transport system, periplasmic component	45.5576658	0.00990099	0.012244384
COG0625	Non_rearranged	Acc	Posttranslational modification, protein turnover, chaperones	Glutathione S-transferase	357.6628035	0.00990099	0.012244384
COG1521	Non_rearranged	Acc	Coenzyme transport and metabolism	Pantothenate kinase type III	99.21676444	0.00990099	0.012244384
COG0626	Non_rearranged	Acc	Amino acid transport and metabolism	Cystathionine beta-lyase/cystathionine gamma-synthase	211.0393876	0.00990099	0.012244384
COG0154	Non_rearranged	Acc	Translation, ribosomal structure and biogenesis	Asp-tRNAAsn/Glu-tRNAGln amidotransferase A subunit or related amidase	5.821905743	0.02970297	0.035137909
COG5006	Non_rearranged	Acc	Amino acid transport and metabolism	Threonine/homoserine efflux transporter RhtA	172.6992384	0.00990099	0.012244384
COG1238	Non_rearranged	Acc	Function unknown	Uncharacterized membrane protein YqaA, VTT domain	17.15492936	0.00990099	0.012244384
COG1984	Non_rearranged	Acc	Amino acid transport and metabolism	5-oxoprolinase subunit C/Allophanate hydrolase subunit 2	103.7014236	0.00990099	0.012244384
COG2049	Non_rearranged	Acc	Amino acid transport and metabolism	5-oxoprolinase subunit B/Allophanate hydrolase subunit 1	2.19635298	0.118811881	0.134254797
COG1528	Non_rearranged	Acc	Inorganic ion transport and metabolism	Ferritin	92.18640837	0.00990099	0.012244384
COG1512	Non_rearranged	Acc	Function unknown	Uncharacterized membrane protein YgcG, contains a TPM-fold domain	38.2654503	0.00990099	0.012244384
COG1054	Non_rearranged	Acc	Translation, ribosomal structure and biogenesis	tRNA U34 5'-hydroxylase TrhO, rhodanese family	233.9386736	0.00990099	0.012244384
COG2151	Non_rearranged	Acc	Posttranslational modification, protein turnover, chaperones	Metal-sulfur cluster biosynthetic enzyme	445.653914	0.00990099	0.012244384
COG4257	Non_rearranged	Acc	Defense mechanisms	Streptogramin lyase	0.01484132	0.910891089	0.920806776
COG2079	Non_rearranged	Acc	Carbohydrate transport and metabolism	2-methylcitrate dehydratase PrpD	43.86018471	0.00990099	0.012244384
COG3943	Non_rearranged	Acc	Function unknown	Uncharacterized protein RhuM, Salmonella virulence factor	157.4663484	0.00990099	0.012244384
COG2912	Non_rearranged	Acc	Signal transduction mechanisms	Regulator of sirC expression, contains transglutaminase-like and TPR domains	171.3514493	0.00990099	0.012244384
COG4091	Non_rearranged	Acc	Amino acid transport and metabolism	Predicted homoserine dehydrogenase, contains C-terminal SAF domain	80.18052363	0.00990099	0.012244384
COG0318	Non_rearranged	Acc	Lipid transport and metabolism	O-succinylbenzoic acid-CoA ligase MenE or related acyl-CoA synthetase (AMP-forming)	11.45065957	0.02970297	0.035137909
COG4558	Non_rearranged	Acc	Inorganic ion transport and metabolism	ABC-type hemin transport system, periplasmic component	94.55174876	0.00990099	0.012244384
COG1906	Non_rearranged	Acc	General function prediction only	Predicted GntP-related membrane permease AF0261, DUF401 family	150.2405029	0.00990099	0.012244384
COG2860	Non_rearranged	Acc	Function unknown	Uncharacterized membrane protein YeiH	227.4083586	0.00990099	0.012244384
COG0792	Non_rearranged	Acc	Replication, recombination and repair	Predicted endonuclease distantly related to archaeal Holliday junction resolvase, YraN/UPF0102 family	107.0120679	0.00990099	0.012244384
COG5553	Non_rearranged	Acc	General function prediction only	Predicted metal-dependent enzyme of the double-stranded beta helix superfamily	4.221545223	0.04950495	0.057497791
COG1786	Non_rearranged	Acc	Lipid transport and metabolism	Mevalonate 5-phosphate dehydratase subunit 2, swiveling domain (modified mevalonate pathway)	14.35243962	0.00990099	0.012244384
COG1679	Non_rearranged	Acc	Lipid transport and metabolism	Mevalonate 5-phosphate dehydratase subunit 1, aconitase superfamily (modified mevalonate pathway)	16.08306136	0.00990099	0.012244384
COG0251	Non_rearranged	Acc	Defense mechanisms	Enamine deaminase RidA, house cleaning of reactive enamine intermediates, YjgF/YER057c/UK114 family	295.4465442	0.00990099	0.012244384
COG2072	Non_rearranged	Acc	Inorganic ion transport and metabolism	Predicted flavoprotein CzcO associated with the cation diffusion facilitator CzcD	15.20395095	0.00990099	0.012244384
COG0715	Non_rearranged	Acc	Inorganic ion transport and metabolism	ABC-type nitrate/sulfonate/bicarbonate transport system, periplasmic component	78.21571606	0.00990099	0.012244384
COG1529	Non_rearranged	Acc	Energy production and conversion	Aldehyde, CO or xanthine dehydrogenase, Mo-binding subunit	20.93431445	0.00990099	0.012244384
COG1544	Non_rearranged	Acc	Translation, ribosomal structure and biogenesis	Ribosome-associated translation inhibitor RaiA	462.1249518	0.00990099	0.012244384
COG2331	Non_rearranged	Acc	General function prediction only	Predicted nucleic acid-binding protein, contains Zn-ribbon domain	40.19300113	0.00990099	0.012244384
COG0063	Non_rearranged	Acc	Nucleotide transport and metabolism	NAD(P)H-hydrate repair enzyme Nnr, NAD(P)H-hydrate dehydratase domain	113.3589418	0.00990099	0.012244384
COG3312	Non_rearranged	Acc	Energy production and conversion	FoF1-type ATP synthase accessory protein AtpI	157.05227	0.00990099	0.012244384
COG5361	Non_rearranged	Acc	Mobilome: prophages, transposons	Uncharacterized conserved protein	109.9485148	0.00990099	0.012244384
COG0601	Non_rearranged	Acc	Amino acid transport and metabolism;Inorganic ion transport and metabolism	ABC-type dipeptide/oligopeptide/nickel transport system, permease component	183.6020383	0.00990099	0.012244384
COG4390	Non_rearranged	Acc	Function unknown	Uncharacterized conserved protein, DUF2322 domain	15.68330227	0.00990099	0.012244384
COG3000	Non_rearranged	Acc	Lipid transport and metabolism	Sterol desaturase/sphingolipid hydroxylase, fatty acid hydroxylase superfamily	9.274316395	0.01980198	0.023748427
COG2911	Non_rearranged	Acc	Intracellular trafficking, secretion, and vesicular transport	Autotransporter translocation and assembly protein TamB	7.708252027	0.00990099	0.012244384
COG2766	Non_rearranged	Acc	Signal transduction mechanisms	Predicted Ser/Thr protein kinase	7.990754467	0.00990099	0.012244384
COG0633	Non_rearranged	Acc	Energy production and conversion	Ferredoxin	149.4659979	0.00990099	0.012244384
COG1167	Non_rearranged	Acc	Transcription;Amino acid transport and metabolism	DNA-binding transcriptional regulator, MocR family, contains an aminotransferase domain	122.6689207	0.00990099	0.012244384
COG5615	Non_rearranged	Acc	Function unknown	Uncharacterized membrane protein	1660.709434	0.00990099	0.012244384
COG4625	Non_rearranged	Acc	Function unknown	Uncharacterized conserved protein, contains a C-terminal beta-barrel porin domain	216.7945306	0.00990099	0.012244384
COG1280	Non_rearranged	Acc	Amino acid transport and metabolism	Threonine/homoserine/homoserine lactone efflux protein	548.9674208	0.00990099	0.012244384
COG1560	Non_rearranged	Acc	Lipid transport and metabolism	Palmitoleoyl-ACP: Kdo2-lipid-IV acyltransferase (lipid A biosynthesis)	349.1096743	0.00990099	0.012244384
COG1182	Non_rearranged	Acc	Energy production and conversion	FMN-dependent NADH-azoreductase	0.777516549	0.336633663	0.362829108
COG3471	Non_rearranged	Acc	Function unknown	Predicted secreted (periplasmic) protein	6.825125501	0.00990099	0.012244384
COG0771	Non_rearranged	Acc	Cell wall/membrane/envelope biogenesis	UDP-N-acetylmuramoylalanine-D-glutamate ligase	199.2696495	0.00990099	0.012244384
COG4701	Non_rearranged	Acc	Function unknown	Uncharacterized conserved protein	32.90951429	0.00990099	0.012244384
COG2264	Non_rearranged	Acc	Translation, ribosomal structure and biogenesis	Ribosomal protein L11 methylase PrmA	183.1398761	0.00990099	0.012244384
COG1273	Non_rearranged	Acc	Replication, recombination and repair	Non-homologous end joining protein Ku, dsDNA break repair	26.34800593	0.00990099	0.012244384
COG4231	Non_rearranged	Acc	Energy production and conversion	TPP-dependent indolepyruvate ferredoxin oxidoreductase, alpha subunit	8.502656916	0.01980198	0.023748427
COG4521	Non_rearranged	Acc	Inorganic ion transport and metabolism	ABC-type taurine transport system, periplasmic component	36.60308146	0.00990099	0.012244384
COG3758	Non_rearranged	Acc	Function unknown	Various environmental stresses-induced protein Ves (function unknown)	71.18675864	0.00990099	0.012244384
COG3219	Non_rearranged	Acc	Function unknown	Uncharacterized conserved protein, DUF2063 family	46.38414843	0.00990099	0.012244384
COG3288	Non_rearranged	Acc	Energy production and conversion	NAD/NADP transhydrogenase alpha subunit	229.691658	0.00990099	0.012244384
COG1464	Non_rearranged	Acc	Inorganic ion transport and metabolism	ABC-type metal ion transport system, periplasmic component/surface antigen	487.7104345	0.00990099	0.012244384
COG1448	Non_rearranged	Acc	Amino acid transport and metabolism	Aspartate/aromatic aminotransferase	226.2554376	0.00990099	0.012244384
COG2982	Non_rearranged	Acc	Cell wall/membrane/envelope biogenesis	Uncharacterized conserved protein AsmA involved in outer membrane biogenesis	44.35790319	0.00990099	0.012244384
COG1635	Non_rearranged	Acc	Carbohydrate transport and metabolism;Coenzyme transport and metabolism	Thiazole synthase/Archaeal ribulose 1,5-bisphosphate synthetase	45.27888821	0.00990099	0.012244384
COG4121	Non_rearranged	Acc	Translation, ribosomal structure and biogenesis	tRNA U34 5-methylaminomethyl-2-thiouridine-forming methyltransferase MnmC	20.73642407	0.00990099	0.012244384
COG0483	Non_rearranged	Acc	Carbohydrate transport and metabolism	Archaeal fructose-1,6-bisphosphatase or related enzyme, inositol monophosphatase family	247.4260385	0.00990099	0.012244384
COG2965	Non_rearranged	Acc	Replication, recombination and repair	Primosomal replication protein N	47.14795378	0.00990099	0.012244384
COG0728	Non_rearranged	Acc	Cell wall/membrane/envelope biogenesis	Lipid II flippase MurJ/MviN (peptidoglycan biosynthesis)	148.7546911	0.00990099	0.012244384
COG3468	Non_rearranged	Acc	Cell wall/membrane/envelope biogenesis;Intracellular trafficking, secretion, and vesicular transport	Autotransporter adhesin AidA	212.3186612	0.00990099	0.012244384
COG0004	Non_rearranged	Acc	Inorganic ion transport and metabolism	Ammonia channel protein AmtB	48.45910472	0.00990099	0.012244384
COG0606	Non_rearranged	Acc	Posttranslational modification, protein turnover, chaperones	Predicted Mg-chelatase, contains ChlI-like and ATPase domains, YifB family	25.32301208	0.00990099	0.012244384
COG1188	Non_rearranged	Acc	Translation, ribosomal structure and biogenesis	Ribosomal 50S subunit-recycling heat shock protein, contains S4 domain	162.0118719	0.00990099	0.012244384
COG3211	Non_rearranged	Acc	General function prediction only	Secreted phosphatase, PhoX family	15.56739057	0.00990099	0.012244384
COG1173	Non_rearranged	Acc	Amino acid transport and metabolism;Inorganic ion transport and metabolism	ABC-type dipeptide/oligopeptide/nickel transport system, permease component	195.7184573	0.00990099	0.012244384
COG1018	Non_rearranged	Acc	Energy production and conversion	Flavodoxin/ferredoxin--NADP reductase	138.9916256	0.00990099	0.012244384
COG3539	Non_rearranged	Acc	Cell motility	Pilin (type 1 fimbrial protein)	1354.313588	0.00990099	0.012244384
COG3064	Non_rearranged	Acc	Cell wall/membrane/envelope biogenesis	Membrane protein TolA involved in colicin uptake	189.4712428	0.00990099	0.012244384
COG3647	Non_rearranged	Acc	Function unknown	Uncharacterized membrane protein YjdF	33.95868647	0.00990099	0.012244384
COG2928	Non_rearranged	Acc	Function unknown	Uncharacterized membrane protein	45.62148245	0.00990099	0.012244384
COG5563	Non_rearranged	Acc	Function unknown	Uncharacterized conserved protein CPn0794, contains PKD-like HAF repeats	99.19159245	0.00990099	0.012244384
COG3644	Non_rearranged	Acc	Function unknown	Uncharacterized conserved protein, DUF2239 domain	10.1789841	0.00990099	0.012244384
COG1275	Non_rearranged	Acc	Defense mechanisms	Tellurite resistance protein TehA and related permeases	2.639143537	0.118811881	0.134254797
COG1116	Non_rearranged	Acc	Inorganic ion transport and metabolism	ABC-type nitrate/sulfonate/bicarbonate transport system, ATPase component	66.42772891	0.00990099	0.012244384
COG0600	Non_rearranged	Acc	Inorganic ion transport and metabolism	ABC-type nitrate/sulfonate/bicarbonate transport system, permease component	79.99058839	0.00990099	0.012244384
COG3806	Non_rearranged	Acc	Signal transduction mechanisms	Anti-sigma factor ChrR, cupin superfamily	4.213256341	0.01980198	0.023748427
COG1231	Non_rearranged	Acc	Amino acid transport and metabolism	Monoamine oxidase	55.71066703	0.00990099	0.012244384
COG0586	Non_rearranged	Acc	Cell wall/membrane/envelope biogenesis	Membrane integrity protein DedA, putative transporter, DedA/Tvp38 family	513.6341355	0.00990099	0.012244384
COG0756	Non_rearranged	Acc	Nucleotide transport and metabolism;Defense mechanisms	dUTP pyrophosphatase (dUTPase)	149.7387392	0.00990099	0.012244384
COG2930	Non_rearranged	Acc	Lipid transport and metabolism	Lipid-binding SYLF domain, Ysc84/FYVE family	85.73175404	0.00990099	0.012244384
COG2356	Non_rearranged	Acc	Replication, recombination and repair	Endonuclease I	14.5248002	0.00990099	0.012244384
COG1840	Non_rearranged	Acc	Inorganic ion transport and metabolism	ABC-type Fe3+ transport system, periplasmic component	281.6053404	0.00990099	0.012244384
COG5002	Non_rearranged	Acc	Signal transduction mechanisms	Sensor histidine kinase WalK	124.8389147	0.00990099	0.012244384
COG2256	Non_rearranged	Acc	Replication, recombination and repair	Replication-associated recombination protein RarA (DNA-dependent ATPase)	197.0751221	0.00990099	0.012244384
COG4651	Non_rearranged	Acc	Inorganic ion transport and metabolism	Predicted Kef-type K+ transport protein, K+/H+ antiporter domain	225.3017437	0.00990099	0.012244384
COG3022	Non_rearranged	Acc	Replication, recombination and repair	DNA-binding protein YaaA associated with the oxidative stress response	185.8702696	0.00990099	0.012244384
COG2258	Non_rearranged	Acc	Nucleotide transport and metabolism;Defense mechanisms	N-hydroxylaminopurine reductase YiiM, contains MOSC domain	52.94536588	0.00990099	0.012244384
COG3791	Non_rearranged	Acc	Function unknown	Uncharacterized conserved protein	1.054025815	0.356435644	0.382959779
COG2944	Non_rearranged	Acc	Transcription	DNA-binding transcriptional regulator YiaG, XRE-type HTH domain	108.8005532	0.00990099	0.012244384
COG1495	Non_rearranged	Acc	Posttranslational modification, protein turnover, chaperones	Disulfide bond formation protein DsbB	117.56922	0.00990099	0.012244384
COG0028	Non_rearranged	Acc	Amino acid transport and metabolism;Coenzyme transport and metabolism	Acetolactate synthase large subunit or other thiamine pyrophosphate-requiring enzyme	98.0784323	0.00990099	0.012244384
COG1994	Non_rearranged	Acc	Posttranslational modification, protein turnover, chaperones	Zn-dependent protease (includes sporulation protein SpoIVFB)	8.174256347	0.00990099	0.012244384
COG4737	Non_rearranged	Acc	Function unknown	Uncharacterized conserved protein	310.0143678	0.00990099	0.012244384
COG1561	Non_rearranged	Acc	Function unknown	Uncharacterized stationary-phase protein YicC, UPF0701 family	110.8110448	0.00990099	0.012244384
COG2304	Non_rearranged	Acc	General function prediction only	Secreted protein containing bacterial Ig-like domain and vWFA domain	34.89177818	0.00990099	0.012244384
COG4585	Non_rearranged	Acc	Signal transduction mechanisms	Signal transduction histidine kinase ComP	10.8371021	0.00990099	0.012244384
COG2197	Non_rearranged	Acc	Signal transduction mechanisms;Transcription	DNA-binding response regulator, NarL/FixJ family, contains REC and HTH domains	202.6824772	0.00990099	0.012244384
COG2175	Non_rearranged	Acc	Secondary metabolites biosynthesis, transport and catabolism	Taurine dioxygenase, alpha-ketoglutarate-dependent	4.947970813	0.00990099	0.012244384
COG0179	Non_rearranged	Acc	Secondary metabolites biosynthesis, transport and catabolism	2-keto-4-pentenoate hydratase/2-oxohepta-3-ene-1,7-dioic acid hydratase (catechol pathway)	357.4868137	0.00990099	0.012244384
COG3119	Non_rearranged	Acc	Inorganic ion transport and metabolism	Arylsulfatase A or related enzyme, AlkP superfamily	0.097595514	0.722772277	0.744078489
COG1393	Non_rearranged	Acc	Inorganic ion transport and metabolism	Arsenate reductase or related protein, glutaredoxin family	42.8186201	0.00990099	0.012244384
COG4665	Non_rearranged	Acc	Secondary metabolites biosynthesis, transport and catabolism	TRAP-type mannitol/chloroaromatic compound transport system, small permease component	2.847742194	0.138613861	0.155427069
COG0587	Non_rearranged	Acc	Replication, recombination and repair	DNA polymerase III, alpha subunit	135.4863807	0.00990099	0.012244384
COG4623	Non_rearranged	Acc	Cell wall/membrane/envelope biogenesis;Signal transduction mechanisms	Membrane-bound lytic murein transglycosylase MltF	1126.072947	0.00990099	0.012244384
COG0765	Non_rearranged	Acc	Amino acid transport and metabolism	ABC-type amino acid transport system, permease component	581.8717901	0.00990099	0.012244384
COG3189	Non_rearranged	Acc	Function unknown	Uncharacterized conserved protein YeaO, DUF488 family	35.45189155	0.00990099	0.012244384
COG4664	Non_rearranged	Acc	Secondary metabolites biosynthesis, transport and catabolism	TRAP-type mannitol/chloroaromatic compound transport system, large permease component	20.11153412	0.00990099	0.012244384
COG3300	Non_rearranged	Acc	Signal transduction mechanisms	MHYT domain, NO-binding membrane sensor	67.2522981	0.00990099	0.012244384
COG4960	Non_rearranged	Acc	Posttranslational modification, protein turnover, chaperones;Signal transduction mechanisms	Flp pilus assembly protein, peptidase CpaA	29.64350271	0.00990099	0.012244384
COG5319	Non_rearranged	Acc	Function unknown	Uncharacterized conserved protein, DUF1178 domain	2.413649308	0.178217822	0.197343637
COG3474	Non_rearranged	Acc	Energy production and conversion	Cytochrome c2	12.54004704	0.00990099	0.012244384
COG0385	Non_rearranged	Acc	General function prediction only	Predicted Na+-dependent transporter YfeH	89.61691276	0.00990099	0.012244384
COG1250	Non_rearranged	Acc	Lipid transport and metabolism	3-hydroxyacyl-CoA dehydrogenase	90.79538158	0.00990099	0.012244384
COG0613	Non_rearranged	Acc	Nucleotide transport and metabolism	5'-3' exoribonuclease TrpH/YciV (RNase AM), contains PHP domain	104.7346809	0.00990099	0.012244384
COG0722	Non_rearranged	Acc	Amino acid transport and metabolism	3-deoxy-D-arabino-heptulosonate 7-phosphate (DAHP) synthase	343.4805109	0.00990099	0.012244384
COG3416	Non_rearranged	Acc	Function unknown	Uncharacterized conserved protein, DUF2076 domain	22.53530401	0.00990099	0.012244384
COG1802	Non_rearranged	Acc	Transcription	DNA-binding transcriptional regulator, GntR family	39.85200588	0.00990099	0.012244384
COG0659	Non_rearranged	Acc	Inorganic ion transport and metabolism	Sulfate permease or related transporter, MFS superfamily	208.9985761	0.00990099	0.012244384
COG3832	Non_rearranged	Acc	Lipid transport and metabolism	Chalcone/flavanone-binding protein YndB, AHSA1/START/SRPBCC domain	24.40511608	0.00990099	0.012244384
COG3439	Non_rearranged	Acc	Function unknown	Uncharacterized conserved protein, DUF302 family	3.511881955	0.069306931	0.079636704
COG5507	Non_rearranged	Acc	Function unknown	Uncharacterized conserved protein YbaA, DUF1428 family	16.59518433	0.00990099	0.012244384
COG0384	Non_rearranged	Acc	General function prediction only	Predicted epimerase YddE/YHI9, PhzF superfamily	39.15633081	0.00990099	0.012244384
COG1380	Non_rearranged	Acc	General function prediction only	Putative effector of murein hydrolase LrgA, UPF0299 family	166.5913745	0.00990099	0.012244384
COG3278	Non_rearranged	Acc	Energy production and conversion	Cbb3-type cytochrome oxidase, subunit 1	6.392178484	0.01980198	0.023748427
COG3198	Non_rearranged	Acc	Function unknown	Uncharacterized conserved protein	2.442852552	0.138613861	0.155427069
COG1426	Non_rearranged	Acc	Cell cycle control, cell division, chromosome partitioning	Cytoskeletal protein RodZ, contains Xre-like HTH and DUF4115 domains	103.4659466	0.00990099	0.012244384
COG3185	Non_rearranged	Acc	Amino acid transport and metabolism;General function prediction only	4-hydroxyphenylpyruvate dioxygenase and related hemolysins	43.05760665	0.00990099	0.012244384
COG3217	Non_rearranged	Acc	Nucleotide transport and metabolism;Defense mechanisms	N-hydroxylaminopurine reductase subunit YcbX, contains MOSC domain	114.2148222	0.00990099	0.012244384
COG1995	Non_rearranged	Acc	Coenzyme transport and metabolism	4-hydroxy-L-threonine phosphate dehydrogenase PdxA	66.21532522	0.00990099	0.012244384
COG0475	Non_rearranged	Acc	Inorganic ion transport and metabolism	Kef-type K+ transport system, membrane component KefB	0.120785375	0.742574257	0.762926431
COG1278	Non_rearranged	Acc	Transcription	Cold shock protein, CspA family	388.3095308	0.00990099	0.012244384
COG3366	Non_rearranged	Acc	Function unknown	Uncharacterized membrane protein	23.21507152	0.00990099	0.012244384
COG3753	Non_rearranged	Acc	Function unknown	Uncharacterized conserved protein YidB, DUF937 family	1.66431826	0.207920792	0.229116601
COG0676	Non_rearranged	Acc	Carbohydrate transport and metabolism	D-hexose-6-phosphate mutarotase	59.94268966	0.00990099	0.012244384
COG3146	Non_rearranged	Acc	General function prediction only	Predicted N-acyltransferase	1.87750059	0.227722772	0.250127755
COG0769	Non_rearranged	Acc	Cell wall/membrane/envelope biogenesis	UDP-N-acetylmuramyl tripeptide synthase	357.66684	0.00990099	0.012244384
COG4181	Non_rearranged	Acc	Secondary metabolites biosynthesis, transport and catabolism	Predicted ABC-type transport system involved in lysophospholipase L1 biosynthesis, ATPase component	304.2586339	0.00990099	0.012244384
COG2162	Non_rearranged	Acc	Secondary metabolites biosynthesis, transport and catabolism	Arylamine N-acetyltransferase	145.9295482	0.00990099	0.012244384
COG3851	Non_rearranged	Acc	Signal transduction mechanisms	Signal transduction histidine kinase UhpB, glucose-6-phosphate specific	77.39031759	0.00990099	0.012244384
COG2984	Non_rearranged	Acc	General function prediction only	ABC-type uncharacterized transport system, periplasmic component	117.7106751	0.00990099	0.012244384
COG3572	Non_rearranged	Acc	Coenzyme transport and metabolism	Gamma-glutamylcysteine synthetase	35.03858536	0.00990099	0.012244384
COG4790	Non_rearranged	Acc	Intracellular trafficking, secretion, and vesicular transport	Type III secretory pathway, EscR/YscR component	0.402465473	0.603960396	0.627934396
COG1886	Non_rearranged	Acc	Cell motility;Intracellular trafficking, secretion, and vesicular transport	Flagellar motor switch/type III secretory pathway protein FliN	0.528999502	0.475247525	0.502162241
COG5613	Non_rearranged	Acc	Intracellular trafficking, secretion, and vesicular transport	Type III secretion system effector SseC (host membrane pore formation)	46.86586662	0.00990099	0.012244384
COG0579	Non_rearranged	Acc	Carbohydrate transport and metabolism	L-2-hydroxyglutarate oxidase LhgO	229.2479101	0.00990099	0.012244384
COG1115	Non_rearranged	Acc	Amino acid transport and metabolism	Na+/alanine symporter	158.4714435	0.00990099	0.012244384
COG2513	Non_rearranged	Acc	Carbohydrate transport and metabolism	2-Methylisocitrate lyase and related enzymes, PEP mutase family	7.893234169	0.01980198	0.023748427
COG0116	Non_rearranged	Acc	Translation, ribosomal structure and biogenesis	23S rRNA G2445 N2-methylase RlmL	123.9384571	0.00990099	0.012244384
COG3837	Non_rearranged	Acc	Function unknown	Uncharacterized conserved protein, cupin superfamily	176.9160798	0.00990099	0.012244384
COG2362	Non_rearranged	Acc	Amino acid transport and metabolism	D-aminopeptidase	0.007136329	0.98019802	0.987691519
COG1788	Non_rearranged	Acc	Lipid transport and metabolism	Acyl CoA:acetate/3-ketoacid CoA transferase, alpha subunit	4.525763529	0.01980198	0.023748427
COG0498	Non_rearranged	Acc	Amino acid transport and metabolism	Threonine synthase	177.8301433	0.00990099	0.012244384
COG0135	Non_rearranged	Acc	Amino acid transport and metabolism	Phosphoribosylanthranilate isomerase	90.8322184	0.00990099	0.012244384
COG3170	Non_rearranged	Acc	Cell motility;Extracellular structures	Type IV pilus assembly protein FimV	35.83616885	0.00990099	0.012244384
COG1585	Non_rearranged	Acc	Posttranslational modification, protein turnover, chaperones	Membrane protein implicated in regulation of membrane protease activity	11.05762677	0.00990099	0.012244384
COG2095	Non_rearranged	Acc	Amino acid transport and metabolism	Small neutral amino acid transporter SnatA, MarC family	258.5556559	0.00990099	0.012244384
COG3144	Non_rearranged	Acc	Cell motility	Flagellar hook-length control protein FliK	20.94111503	0.00990099	0.012244384
COG2257	Non_rearranged	Acc	Intracellular trafficking, secretion, and vesicular transport	Type III secretion system substrate exporter, FlhB-like	1.480952022	0.257425743	0.281617559
COG1766	Non_rearranged	Acc	Cell motility;Intracellular trafficking, secretion, and vesicular transport	Flagellar biosynthesis/type III secretory pathway M-ring protein FliF/YscJ	1.053754973	0.366336634	0.392977549
COG2882	Non_rearranged	Acc	Cell motility	Flagellar biosynthesis chaperone FliJ	84.27671014	0.00990099	0.012244384
COG1868	Non_rearranged	Acc	Cell motility	Flagellar motor switch protein FliM	83.30955752	0.00990099	0.012244384
COG1338	Non_rearranged	Acc	Cell motility	Flagellar biosynthesis protein FliP	24.73740467	0.00990099	0.012244384
COG1684	Non_rearranged	Acc	Cell motility	Flagellar biosynthesis protein FliR	2.485341267	0.069306931	0.079636704
COG3951	Non_rearranged	Acc	Cell motility	Rod binding protein domain	1.81923545	0.178217822	0.197343637
COG1706	Non_rearranged	Acc	Cell motility	Flagellar basal body P-ring protein FlgI	9.538711698	0.00990099	0.012244384
COG2063	Non_rearranged	Acc	Cell motility	Flagellar basal body L-ring protein FlgH	0.001859976	1	1
COG4787	Non_rearranged	Acc	Cell motility	Flagellar basal body rod protein FlgF	5.180711296	0.04950495	0.057497791
COG1558	Non_rearranged	Acc	Cell motility	Flagellar basal body rod protein FlgC	4.226304072	0.03960396	0.04646046
COG1815	Non_rearranged	Acc	Cell motility	Flagellar basal body rod protein FlgB	94.28535847	0.00990099	0.012244384
COG1261	Non_rearranged	Acc	Cell motility	Flagellar basal body P-ring formation protein FlgA	2.292672365	0.138613861	0.155427069
COG2747	Non_rearranged	Acc	Transcription;Cell motility	Negative regulator of flagellin synthesis (anti-sigma28 factor)	70.58550768	0.00990099	0.012244384
COG1419	Non_rearranged	Acc	Cell motility	Flagellar biosynthesis GTPase FlhF	23.76993328	0.00990099	0.012244384
COG1298	Non_rearranged	Acc	Cell motility	Flagellar biosynthesis protein FlhA	17.14202858	0.00990099	0.012244384
COG0372	Non_rearranged	Acc	Energy production and conversion	Citrate synthase	240.0455379	0.00990099	0.012244384
COG2301	Non_rearranged	Acc	Carbohydrate transport and metabolism	Citrate lyase beta subunit	6.672798161	0.02970297	0.035137909
COG2251	Non_rearranged	Acc	General function prediction only	Predicted nuclease, RecB family	47.38718813	0.00990099	0.012244384
COG0296	Non_rearranged	Acc	Carbohydrate transport and metabolism	1,4-alpha-glucan branching enzyme	80.46570155	0.00990099	0.012244384
COG3281	Non_rearranged	Acc	Carbohydrate transport and metabolism	Predicted trehalose synthase	0.52405822	0.514851485	0.541349246
COG3280	Non_rearranged	Acc	Carbohydrate transport and metabolism	Maltooligosyltrehalose synthase	168.3078377	0.00990099	0.012244384
COG2240	Non_rearranged	Acc	Coenzyme transport and metabolism	Pyridoxal/pyridoxine/pyridoxamine kinase	112.015182	0.00990099	0.012244384
COG0325	Non_rearranged	Acc	Coenzyme transport and metabolism	Pyridoxal 5'-phosphate homeostasis protein YggS, UPF0001 family	138.3784433	0.00990099	0.012244384
COG5267	Non_rearranged	Acc	Function unknown	Uncharacterized conserved protein, DUF1800 family	3.215030478	0.089108911	0.101760483
COG5513	Non_rearranged	Acc	Posttranslational modification, protein turnover, chaperones	Chagasin-like inhibitor of cysteine peptidase, I42 family	7.079225425	0.01980198	0.023748427
COG5654	Non_rearranged	Acc	Function unknown	Uncharacterized protein, contains RES domain	53.81970278	0.00990099	0.012244384
COG0345	Non_rearranged	Acc	Amino acid transport and metabolism	Pyrroline-5-carboxylate reductase	129.0136973	0.00990099	0.012244384
COG1738	Non_rearranged	Acc	Translation, ribosomal structure and biogenesis	Queuosine precursor transporter YhhQ, DUF165 family	82.72410366	0.00990099	0.012244384
COG1794	Non_rearranged	Acc	Cell wall/membrane/envelope biogenesis	Amino acid racemase YgeA	1.878798929	0.178217822	0.197343637
COG3164	Non_rearranged	Acc	Function unknown	Uncharacterized conserved protein YhdP, contains DUF3971 and AsmA2 domains	40.05172469	0.00990099	0.012244384
COG0532	Non_rearranged	Acc	Translation, ribosomal structure and biogenesis	Translation initiation factor IF-2, a GTPase	257.8510002	0.00990099	0.012244384
COG1187	Non_rearranged	Acc	Translation, ribosomal structure and biogenesis	Pseudouridylate synthase RsuA, specific for 16S rRNA U516 and 23S rRNA U2605	784.5461122	0.00990099	0.012244384
COG3483	Non_rearranged	Acc	Amino acid transport and metabolism	Tryptophan 2,3-dioxygenase (vermilion)	109.6387761	0.00990099	0.012244384
COG0239	Non_rearranged	Acc	Cell cycle control, cell division, chromosome partitioning;Inorganic ion transport and metabolism	Fluoride ion exporter CrcB/FEX, affects chromosome condensation	89.3310796	0.00990099	0.012244384
COG2991	Non_rearranged	Acc	Energy production and conversion;Posttranslational modification, protein turnover, chaperones	Na+-NQR maturation protein NqrM	157.0214096	0.00990099	0.012244384
COG3111	Non_rearranged	Acc	Function unknown	Predicted periplasmic protein YdeI with OB-fold, BOF family	41.74553958	0.00990099	0.012244384
COG0861	Non_rearranged	Acc	Inorganic ion transport and metabolism	Tellurite resistance membrane protein TerC	344.1032778	0.00990099	0.012244384
COG1253	Non_rearranged	Acc	General function prediction only	Hemolysin-related protein, contains CBS domains, UPF0053 family	232.6849852	0.00990099	0.012244384
COG1619	Non_rearranged	Acc	Cell wall/membrane/envelope biogenesis	Muramoyltetrapeptide carboxypeptidase LdcA (peptidoglycan recycling)	35.60509642	0.00990099	0.012244384
COG1297	Non_rearranged	Acc	General function prediction only	Predicted oligopeptide transporter, OPT family	21.40256983	0.00990099	0.012244384
COG0281	Non_rearranged	Acc	Energy production and conversion	Malic enzyme	380.959463	0.00990099	0.012244384
COG0035	Non_rearranged	Acc	Nucleotide transport and metabolism	Uracil phosphoribosyltransferase	245.4014429	0.00990099	0.012244384
COG0815	Non_rearranged	Acc	Cell wall/membrane/envelope biogenesis	Apolipoprotein N-acyltransferase	110.957361	0.00990099	0.012244384
COG0643	Non_rearranged	Acc	Signal transduction mechanisms	Chemotaxis protein histidine kinase CheA	554.4746139	0.00990099	0.012244384
COG1296	Non_rearranged	Acc	Amino acid transport and metabolism	Predicted branched-chain amino acid permease (azaleucine resistance)	68.94163848	0.00990099	0.012244384
COG3243	Non_rearranged	Acc	Lipid transport and metabolism	Poly-beta-hydroxybutyrate synthase	49.88203265	0.00990099	0.012244384
COG2895	Non_rearranged	Acc	Inorganic ion transport and metabolism	Sulfate adenylyltransferase subunit 1, EFTu-like GTPase family	168.1774345	0.00990099	0.012244384
COG5265	Non_rearranged	Acc	Posttranslational modification, protein turnover, chaperones	ABC-type transport system involved in Fe-S cluster assembly, permease and ATPase components	0.024275574	0.881188119	0.891883739
COG2942	Non_rearranged	Acc	Carbohydrate transport and metabolism	Mannose or cellobiose epimerase, N-acyl-D-glucosamine 2-epimerase family	46.66881155	0.00990099	0.012244384
COG5016	Non_rearranged	Acc	Energy production and conversion	Pyruvate/oxaloacetate carboxyltransferase	57.10211923	0.00990099	0.012244384
COG2206	Non_rearranged	Acc	Signal transduction mechanisms	HD-GYP domain, c-di-GMP phosphodiesterase class II (or its inactivated variant)	101.6723908	0.00990099	0.012244384
COG2829	Non_rearranged	Acc	Cell wall/membrane/envelope biogenesis	Outer membrane phospholipase A	37.29416285	0.00990099	0.012244384
COG5581	Non_rearranged	Acc	Cell motility	Cyclic di-GMP-binding flagellar brake protein FlgZ/YcgR, contains PilZNR(YcgR) and PilZ domains	81.22074938	0.00990099	0.012244384
COG0440	Non_rearranged	Acc	Amino acid transport and metabolism	Acetolactate synthase, small subunit	374.1484365	0.00990099	0.012244384
COG1569	Non_rearranged	Acc	General function prediction only	Predicted nucleic acid-binding protein, contains PIN domain	57.96976151	0.00990099	0.012244384
COG1314	Non_rearranged	Acc	Intracellular trafficking, secretion, and vesicular transport	Protein translocase subunit SecG	125.8426485	0.00990099	0.012244384
COG3799	Non_rearranged	Acc	Amino acid transport and metabolism	Methylaspartate ammonia-lyase	0.000450823	1	1
COG0165	Non_rearranged	Acc	Amino acid transport and metabolism	Argininosuccinate lyase	156.8705551	0.00990099	0.012244384
COG3608	Non_rearranged	Acc	General function prediction only	Predicted deacylase	53.19515218	0.00990099	0.012244384
COG0852	Non_rearranged	Acc	Energy production and conversion	NADH:ubiquinone oxidoreductase 27 kD subunit (chain C)	56.36216355	0.00990099	0.012244384
COG0649	Non_rearranged	Acc	Energy production and conversion	NADH:ubiquinone oxidoreductase 49 kD subunit (chain D)	197.1282598	0.00990099	0.012244384
COG1905	Non_rearranged	Acc	Energy production and conversion	NADH:ubiquinone oxidoreductase 24 kD subunit (chain E)	212.6850796	0.00990099	0.012244384
COG1894	Non_rearranged	Acc	Energy production and conversion	NADH:ubiquinone oxidoreductase, NADH-binding 51 kD subunit (chain F)	189.1075331	0.00990099	0.012244384
COG1153	Non_rearranged	Acc	Energy production and conversion	Formylmethanofuran dehydrogenase subunit D	76.00141083	0.00990099	0.012244384
COG1009	Non_rearranged	Acc	Energy production and conversion	Membrane H+-translocase/NADH:ubiquinone oxidoreductase subunit 5 (chain L)/Multisubunit Na+/H+ antiporter, MnhA subunit	156.3695525	0.00990099	0.012244384
COG1008	Non_rearranged	Acc	Energy production and conversion	NADH:ubiquinone oxidoreductase subunit 4 (chain M)	124.5908066	0.00990099	0.012244384
COG1007	Non_rearranged	Acc	Energy production and conversion	NADH:ubiquinone oxidoreductase subunit 2 (chain N)	136.288431	0.00990099	0.012244384
COG3830	Non_rearranged	Acc	Signal transduction mechanisms	ACT domain, binds amino acids and other small ligands	225.8019694	0.00990099	0.012244384
COG1197	Non_rearranged	Acc	Replication, recombination and repair;Transcription	Transcription-repair coupling factor (superfamily II helicase)	89.6598838	0.00990099	0.012244384
COG1211	Non_rearranged	Acc	Lipid transport and metabolism	2-C-methyl-D-erythritol 4-phosphate cytidylyltransferase	50.54733624	0.00990099	0.012244384
COG4598	Non_rearranged	Acc	Amino acid transport and metabolism	ABC-type histidine transport system, ATPase component	18.09947137	0.00990099	0.012244384
COG4572	Non_rearranged	Acc	Inorganic ion transport and metabolism	Cation transport regulator ChaB	0.2486567	0.673267327	0.696448176
COG0834	Non_rearranged	Acc	Amino acid transport and metabolism;Signal transduction mechanisms	ABC-type amino acid transport/signal transduction system, periplasmic component/domain	776.2825186	0.00990099	0.012244384
COG2931	Non_rearranged	Acc	Secondary metabolites biosynthesis, transport and catabolism	Ca2+-binding protein, RTX toxin-related	92.96521829	0.00990099	0.012244384
COG0142	Non_rearranged	Acc	Coenzyme transport and metabolism	Geranylgeranyl pyrophosphate synthase	527.0417895	0.00990099	0.012244384
COG0263	Non_rearranged	Acc	Amino acid transport and metabolism	Glutamate 5-kinase	112.6966531	0.00990099	0.012244384
COG1743	Non_rearranged	Acc	Replication, recombination and repair	Adenine-specific DNA methylase, contains a Zn-ribbon domain	125.6781	0.00990099	0.012244384
COG1748	Non_rearranged	Acc	Amino acid transport and metabolism	Saccharopine dehydrogenase, NADP-dependent	13.66086124	0.00990099	0.012244384
COG3178	Non_rearranged	Acc	General function prediction only	Predicted phosphotransferase, aminoglycoside/choline kinase (APH/ChoK) family	79.18396036	0.00990099	0.012244384
COG1452	Non_rearranged	Acc	Cell wall/membrane/envelope biogenesis	LPS assembly outer membrane protein LptD (organic solvent tolerance protein OstA)	137.9667783	0.00990099	0.012244384
COG0760	Non_rearranged	Acc	Posttranslational modification, protein turnover, chaperones	Peptidyl-prolyl isomerase, parvulin family	503.2069992	0.00990099	0.012244384
COG1929	Non_rearranged	Acc	Carbohydrate transport and metabolism	Glycerate kinase	10.90865978	0.00990099	0.012244384
COG0405	Non_rearranged	Acc	Amino acid transport and metabolism	Gamma-glutamyltranspeptidase	201.9747732	0.00990099	0.012244384
COG2135	Non_rearranged	Acc	Replication, recombination and repair	ssDNA abasic site-binding protein YedK/HMCES, SRAP family	131.371947	0.00990099	0.012244384
COG3772	Non_rearranged	Acc	Cell wall/membrane/envelope biogenesis	Phage-related lysozyme (muramidase), GH24 family	688.6634828	0.00990099	0.012244384
COG4723	Non_rearranged	Acc	Mobilome: prophages, transposons	Phage-related protein, tail assembly protein I	643.1117135	0.00990099	0.012244384
COG5185	Non_rearranged	Acc	Cell cycle control, cell division, chromosome partitioning	Chromosome segregation protein NDC80, interacts with SMC proteins	258.6935	0.00990099	0.012244384
COG5476	Non_rearranged	Acc	General function prediction only	Microcystin degradation protein MlrC, contains DUF1485 domain	0.402751076	0.534653465	0.560439728
COG3025	Non_rearranged	Acc	Inorganic ion transport and metabolism	Inorganic triphosphatase YgiF, contains CYTH and CHAD domains	61.40977982	0.00990099	0.012244384
COG3638	Non_rearranged	Acc	Inorganic ion transport and metabolism	ABC-type phosphate/phosphonate transport system, ATPase component	22.44664786	0.00990099	0.012244384
COG0054	Non_rearranged	Acc	Coenzyme transport and metabolism	6,7-dimethyl-8-ribityllumazine synthase (Riboflavin synthase beta chain)	236.5441285	0.00990099	0.012244384
COG1530	Non_rearranged	Acc	Translation, ribosomal structure and biogenesis	Ribonuclease G or E	164.6700587	0.00990099	0.012244384
COG0480	Non_rearranged	Acc	Translation, ribosomal structure and biogenesis	Translation elongation factor EF-G, a GTPase	124.6038551	0.00990099	0.012244384
COG1053	Non_rearranged	Acc	Energy production and conversion	Succinate dehydrogenase/fumarate reductase, flavoprotein subunit	26.03000825	0.00990099	0.012244384
COG0219	Non_rearranged	Acc	Translation, ribosomal structure and biogenesis	tRNA(Leu) C34 or U34 (ribose-2'-O)-methylase TrmL, contains SPOUT domain	558.261764	0.00990099	0.012244384
COG2309	Non_rearranged	Acc	Amino acid transport and metabolism	Leucyl aminopeptidase (aminopeptidase T)	11.19595346	0.00990099	0.012244384
COG3473	Non_rearranged	Acc	Secondary metabolites biosynthesis, transport and catabolism	Maleate cis-trans isomerase	15.6762105	0.00990099	0.012244384
COG2068	Non_rearranged	Acc	Coenzyme transport and metabolism	CTP:molybdopterin cytidylyltransferase MocA	53.77883149	0.00990099	0.012244384
COG1942	Non_rearranged	Acc	Secondary metabolites biosynthesis, transport and catabolism	Phenylpyruvate tautomerase PptA, 4-oxalocrotonate tautomerase family	11.81378695	0.00990099	0.012244384
COG3194	Non_rearranged	Acc	Nucleotide transport and metabolism	Ureidoglycolate hydrolase (allantoin degradation)	1.88402014	0.188118812	0.208137954
COG2866	Non_rearranged	Acc	Cell wall/membrane/envelope biogenesis	Murein tripeptide amidase MpaA	20.68786489	0.00990099	0.012244384
COG4579	Non_rearranged	Acc	Signal transduction mechanisms	Isocitrate dehydrogenase kinase/phosphatase	1.878798929	0.178217822	0.197343637
COG3616	Non_rearranged	Acc	Amino acid transport and metabolism	D-serine deaminase, pyridoxal phosphate-dependent	7.262763237	0.00990099	0.012244384
COG0008	Non_rearranged	Acc	Translation, ribosomal structure and biogenesis	Glutamyl- or glutaminyl-tRNA synthetase	678.0374337	0.00990099	0.012244384
COG1538	Non_rearranged	Acc	Cell wall/membrane/envelope biogenesis	Outer membrane protein TolC	21.59369351	0.00990099	0.012244384
COG0537	Non_rearranged	Acc	Nucleotide transport and metabolism;General function prediction only	Purine nucleoside phosphoramidase/Ap4A hydrolase, histidine triade (HIT) family	408.5773958	0.00990099	0.012244384
COG3836	Non_rearranged	Acc	Carbohydrate transport and metabolism	2-keto-3-deoxy-L-rhamnonate aldolase RhmA	33.08710954	0.00990099	0.012244384
COG1871	Non_rearranged	Acc	Signal transduction mechanisms	Chemotaxis receptor (MCP) glutamine deamidase CheD	14.07625831	0.00990099	0.012244384
COG3393	Non_rearranged	Acc	General function prediction only	Predicted acetyltransferase, GNAT family	3.422262661	0.059405941	0.068549188
COG1937	Non_rearranged	Acc	Transcription	DNA-binding transcriptional regulator, FrmR family	48.36907286	0.00990099	0.012244384
COG1134	Non_rearranged	Acc	Carbohydrate transport and metabolism	ABC-type polysaccharide/polyol phosphate transport system, ATPase component	132.3058987	0.00990099	0.012244384
COG1463	Non_rearranged	Acc	Cell wall/membrane/envelope biogenesis	Periplasmic subunit MlaD of the ABC-type intermembrane phospholipid transporter Mla	248.7316029	0.00990099	0.012244384
COG0637	Non_rearranged	Acc	Carbohydrate transport and metabolism	Beta-phosphoglucomutase, HAD superfamily	336.4907679	0.00990099	0.012244384
COG4312	Non_rearranged	Acc	General function prediction only	Predicted dithiol-disulfide oxidoreductase, DUF899 family	54.23466402	0.00990099	0.012244384
COG0735	Non_rearranged	Acc	Inorganic ion transport and metabolism	Fe2+ or Zn2+ uptake regulation protein Fur/Zur	641.1580019	0.00990099	0.012244384
COG1951	Non_rearranged	Acc	Energy production and conversion	Tartrate dehydratase alpha subunit/Fumarate hydratase class I, N-terminal domain	3.875465386	0.069306931	0.079636704
COG3333	Non_rearranged	Acc	General function prediction only	TctA family transporter	55.9425368	0.00990099	0.012244384
COG4453	Non_rearranged	Acc	Function unknown	Uncharacterized conserved protein, DUF1778 family	110.8143762	0.00990099	0.012244384
COG1514	Non_rearranged	Acc	Translation, ribosomal structure and biogenesis	RNA 2',3'-cyclic phosphodiesterase (2'-5' RNA ligase)	71.07648572	0.00990099	0.012244384
COG1819	Non_rearranged	Acc	Carbohydrate transport and metabolism	UDP:flavonoid glycosyltransferase YjiC, YdhE family	74.56209334	0.00990099	0.012244384
COG3558	Non_rearranged	Acc	Function unknown	Uncharacterized conserved protein, nuclear transport factor 2 (NTF2) superfamily	4.004386645	0.059405941	0.068549188
COG1609	Non_rearranged	Acc	Transcription	DNA-binding transcriptional regulator, LacI/PurR family	597.3038264	0.00990099	0.012244384
COG0427	Non_rearranged	Acc	Energy production and conversion	Propionyl CoA:succinate CoA transferase	35.33790412	0.00990099	0.012244384
COG1038	Non_rearranged	Acc	Energy production and conversion	Pyruvate carboxylase	24.93659884	0.00990099	0.012244384
COG2086	Non_rearranged	Acc	Energy production and conversion	Electron transfer flavoprotein, alpha and beta subunits	186.787537	0.00990099	0.012244384
COG3777	Non_rearranged	Acc	Lipid transport and metabolism	Hydroxyacyl-ACP dehydratase HTD2, hotdog domain	2.195574655	0.148514851	0.16593702
COG3741	Non_rearranged	Acc	Amino acid transport and metabolism	N-formylglutamate amidohydrolase	81.63144447	0.00990099	0.012244384
COG0431	Non_rearranged	Acc	Energy production and conversion	NAD(P)H-dependent FMN reductase	243.8945087	0.00990099	0.012244384
COG5276	Non_rearranged	Acc	Function unknown	Uncharacterized secreted protein, contains LVIVD repeats, choice-of-anchor domain	6.632738442	0.01980198	0.023748427
COG2319	Non_rearranged	Acc	General function prediction only	WD40 repeat	10.69493135	0.00990099	0.012244384
COG4663	Non_rearranged	Acc	Secondary metabolites biosynthesis, transport and catabolism	TRAP-type mannitol/chloroaromatic compound transport system, periplasmic component	113.2320872	0.00990099	0.012244384
COG0112	Non_rearranged	Acc	Amino acid transport and metabolism	Glycine/serine hydroxymethyltransferase	408.7817316	0.00990099	0.012244384
COG3135	Non_rearranged	Acc	Secondary metabolites biosynthesis, transport and catabolism	Predicted benzoate:H+ symporter BenE	53.88288067	0.00990099	0.012244384
COG3501	Non_rearranged	Acc	Intracellular trafficking, secretion, and vesicular transport;Mobilome: prophages, transposons;General function prediction only	Uncharacterized conserved protein VgrG, implicated in type VI secretion and phage assembly	283.8815352	0.00990099	0.012244384
COG5351	Non_rearranged	Acc	Function unknown	Uncharacterized conserved protein, DUF2169 domain	3.951302673	0.059405941	0.068549188
COG3515	Non_rearranged	Acc	Intracellular trafficking, secretion, and vesicular transport	Type VI protein secretion system component TssA1/VasJ/EvfE, contains ImpA_N domain	37.89456202	0.00990099	0.012244384
COG3516	Non_rearranged	Acc	Intracellular trafficking, secretion, and vesicular transport	Predicted component TssA of the type VI protein secretion system	0.492669163	0.504950495	0.531622706
COG3517	Non_rearranged	Acc	Intracellular trafficking, secretion, and vesicular transport	Predicted component TssB of the type VI protein secretion system, VipA/VipB/TssB family	2.651595629	0.128712871	0.14484186
COG3157	Non_rearranged	Acc	Intracellular trafficking, secretion, and vesicular transport	Type VI protein secretion system component Hcp (secreted cytotoxin)	109.3410615	0.00990099	0.012244384
COG4455	Non_rearranged	Acc	General function prediction only	Protein of avirulence locus involved in temperature-dependent protein secretion	7.112750113	0.01980198	0.023748427
COG3518	Non_rearranged	Acc	Intracellular trafficking, secretion, and vesicular transport	Predicted component of the type VI protein secretion system	6.802510452	0.00990099	0.012244384
COG3519	Non_rearranged	Acc	Intracellular trafficking, secretion, and vesicular transport	Type VI protein secretion system component VasA	1.458512711	0.267326733	0.291823946
COG3520	Non_rearranged	Acc	Intracellular trafficking, secretion, and vesicular transport	Predicted component of the type VI protein secretion system	1.622272137	0.188118812	0.208137954
COG4893	Non_rearranged	Acc	Function unknown	Uncharacterized conserved protein, DUF2195 domain	21.99326474	0.00990099	0.012244384
COG3456	Non_rearranged	Acc	Signal transduction mechanisms;Intracellular trafficking, secretion, and vesicular transport	Predicted component of the type VI protein secretion system, contains a FHA domain	16.19520425	0.00990099	0.012244384
COG3521	Non_rearranged	Acc	Intracellular trafficking, secretion, and vesicular transport	Predicted component of the type VI protein secretion system	0.574782073	0.524752475	0.551192446
COG3522	Non_rearranged	Acc	Intracellular trafficking, secretion, and vesicular transport	Predicted component of the type VI protein secretion system	19.47385498	0.00990099	0.012244384
COG3455	Non_rearranged	Acc	Intracellular trafficking, secretion, and vesicular transport	Type VI protein secretion system component TssL/VasF/DotU	60.77764573	0.00990099	0.012244384
COG3523	Non_rearranged	Acc	Intracellular trafficking, secretion, and vesicular transport	Type VI protein secretion system component VasK	100.8789952	0.00990099	0.012244384
COG3913	Non_rearranged	Acc	Signal transduction mechanisms;Intracellular trafficking, secretion, and vesicular transport	Regulator of T6SS expression TagF, TagF/ImpM/SciT family (unrelated to teichoic acid polymerase TagF of B.subtilis, COG1887)	47.05006265	0.00990099	0.012244384
COG0387	Non_rearranged	Acc	Inorganic ion transport and metabolism	Cation (Ca2+/Na+/K+)/H+ antiporter ChaA	25.5231471	0.00990099	0.012244384
COG5339	Non_rearranged	Acc	Function unknown	Uncharacterized conserved protein YdgA, DUF945 family	65.70607705	0.00990099	0.012244384
COG1620	Non_rearranged	Acc	Energy production and conversion	L-lactate permease	22.60264251	0.00990099	0.012244384
COG0589	Non_rearranged	Acc	Signal transduction mechanisms	Nucleotide-binding universal stress protein, UspA family	88.65585656	0.00990099	0.012244384
COG2906	Non_rearranged	Acc	Inorganic ion transport and metabolism	Bacterioferritin-associated ferredoxin	145.0060244	0.00990099	0.012244384
COG1034	Non_rearranged	Acc	Energy production and conversion	NADH dehydrogenase/NADH:ubiquinone oxidoreductase 75 kD subunit (chain G)	67.77255705	0.00990099	0.012244384
COG2355	Non_rearranged	Acc	Posttranslational modification, protein turnover, chaperones;Amino acid transport and metabolism	Zn-dependent dipeptidase, microsomal dipeptidase homolog	38.23204582	0.00990099	0.012244384
COG1177	Non_rearranged	Acc	Amino acid transport and metabolism	ABC-type spermidine/putrescine transport system, permease component II	132.552677	0.00990099	0.012244384
COG1176	Non_rearranged	Acc	Amino acid transport and metabolism	ABC-type spermidine/putrescine transport system, permease component I	179.7711519	0.00990099	0.012244384
COG0687	Non_rearranged	Acc	Amino acid transport and metabolism	Spermidine/putrescine-binding periplasmic protein	123.2619582	0.00990099	0.012244384
COG3823	Non_rearranged	Acc	Posttranslational modification, protein turnover, chaperones	Glutamine cyclotransferase	4.77312174	0.00990099	0.012244384
COG3685	Non_rearranged	Acc	Inorganic ion transport and metabolism	Ferritin-like metal-binding protein YciE	17.3133249	0.00990099	0.012244384
COG3795	Non_rearranged	Acc	Secondary metabolites biosynthesis, transport and catabolism	5-chloro-2-hydroxyhydroquinone dehydrochlorinase TtfG, YCII superfamily	34.50580697	0.00990099	0.012244384
COG4272	Non_rearranged	Acc	Function unknown	Uncharacterized membrane protein	0.048710954	0.930693069	0.939661942
COG3672	Non_rearranged	Acc	Posttranslational modification, protein turnover, chaperones	Predicted transglutaminase-like protein	22.71448276	0.00990099	0.012244384
COG2081	Non_rearranged	Acc	General function prediction only	Predicted flavoprotein YhiN	281.889567	0.00990099	0.012244384
COG2076	Non_rearranged	Acc	Defense mechanisms	Multidrug transporter EmrE and related cation transporters	347.6053294	0.00990099	0.012244384
COG0662	Non_rearranged	Acc	Carbohydrate transport and metabolism	Mannose-6-phosphate isomerase, cupin superfamily	1.254203519	0.287128713	0.312355676
COG5461	Non_rearranged	Acc	Extracellular structures	Type IV pilus biogenesis protein CpaD/CtpE	7.764704003	0.00990099	0.012244384
COG3090	Non_rearranged	Acc	Carbohydrate transport and metabolism	TRAP-type C4-dicarboxylate transport system, small permease component YiaM	15.47328845	0.00990099	0.012244384
COG3917	Non_rearranged	Acc	Secondary metabolites biosynthesis, transport and catabolism	2-hydroxychromene-2-carboxylate isomerase	60.79966431	0.00990099	0.012244384
COG5485	Non_rearranged	Acc	General function prediction only	Predicted ester cyclase	1.932291386	0.198019802	0.218737202
COG3826	Non_rearranged	Acc	Function unknown	Uncharacterized conserved protein	59.30305968	0.00990099	0.012244384
COG0122	Non_rearranged	Acc	Replication, recombination and repair	3-methyladenine DNA glycosylase/8-oxoguanine DNA glycosylase	29.48888007	0.00990099	0.012244384
COG1271	Non_rearranged	Acc	Energy production and conversion	Cytochrome bd-type quinol oxidase, subunit 1	63.65036902	0.00990099	0.012244384
COG5126	Non_rearranged	Acc	Signal transduction mechanisms	Ca2+-binding protein, EF-hand superfamily	17.8185484	0.00990099	0.012244384
COG0071	Non_rearranged	Acc	Posttranslational modification, protein turnover, chaperones	Small heat shock protein IbpA, HSP20 family	146.5071194	0.00990099	0.012244384
COG3542	Non_rearranged	Acc	General function prediction only	Predicted sugar epimerase, cupin superfamily	45.8248935	0.00990099	0.012244384
COG0684	Non_rearranged	Acc	Translation, ribosomal structure and biogenesis	RNA degradosome component RraA (regulator of RNase E activity)	173.4798159	0.00990099	0.012244384
COG2070	Non_rearranged	Acc	General function prediction only	NAD(P)H-dependent flavin oxidoreductase YrpB, nitropropane dioxygenase family	117.6242194	0.00990099	0.012244384
COG2841	Non_rearranged	Acc	Function unknown	Uncharacterized conserved protein YdcH, DUF465 family	72.99121598	0.00990099	0.012244384
COG2900	Non_rearranged	Acc	Function unknown	Uncharacterized coiled-coil protein SlyX (sensitive to lysis X)	91.21666514	0.00990099	0.012244384
COG1671	Non_rearranged	Acc	Function unknown	Uncharacterized conserved protein YaiI, UPF0178 family	44.29868177	0.00990099	0.012244384
COG1171	Non_rearranged	Acc	Amino acid transport and metabolism	Threonine deaminase	200.4077708	0.00990099	0.012244384
COG1526	Non_rearranged	Acc	Energy production and conversion	Formate dehydrogenase assembly factor FdhD, a sulfurtransferase	118.5254392	0.00990099	0.012244384
COG1048	Non_rearranged	Acc	Energy production and conversion	Aconitase A	346.1595527	0.00990099	0.012244384
COG5270	Non_rearranged	Acc	Translation, ribosomal structure and biogenesis	PUA domain (predicted RNA-binding domain)	134.256628	0.00990099	0.012244384
COG4541	Non_rearranged	Acc	Function unknown	Uncharacterized membrane protein	11.03232975	0.00990099	0.012244384
COG1186	Non_rearranged	Acc	Translation, ribosomal structure and biogenesis	Protein chain release factor PrfB	504.8275489	0.00990099	0.012244384
COG4102	Non_rearranged	Acc	Function unknown	Uncharacterized conserved protein, DUF1501 family	16.84499577	0.00990099	0.012244384
COG3227	Non_rearranged	Acc	Posttranslational modification, protein turnover, chaperones	Zn-dependent metalloprotease (Neutral protease B)	1.133631237	0.257425743	0.281617559
COG1508	Non_rearranged	Acc	Transcription	DNA-directed RNA polymerase specialized sigma subunit, sigma54 homolog	238.2490299	0.00990099	0.012244384
COG3187	Non_rearranged	Acc	Posttranslational modification, protein turnover, chaperones	Heat shock protein HslJ	119.910115	0.00990099	0.012244384
COG0010	Non_rearranged	Acc	Amino acid transport and metabolism	Arginase/agmatinase family enzyme	302.1507386	0.00990099	0.012244384
COG1172	Non_rearranged	Acc	Carbohydrate transport and metabolism	Ribose/xylose/arabinose/galactoside ABC-type transport system, permease component	217.4774831	0.00990099	0.012244384
COG0824	Non_rearranged	Acc	Lipid transport and metabolism	Acyl-CoA thioesterase FadM	390.9550589	0.00990099	0.012244384
COG3653	Non_rearranged	Acc	Secondary metabolites biosynthesis, transport and catabolism	N-acyl-D-aspartate/D-glutamate deacylase	5.445148151	0.01980198	0.023748427
COG1030	Non_rearranged	Acc	Posttranslational modification, protein turnover, chaperones	Membrane-bound serine protease NfeD, ClpP class	22.52186166	0.00990099	0.012244384
COG3062	Non_rearranged	Acc	Posttranslational modification, protein turnover, chaperones	Cytoplasmic chaperone NapD for the signal peptide of periplasmic nitrate reductase NapAB	41.47187137	0.00990099	0.012244384
COG3043	Non_rearranged	Acc	Energy production and conversion;Inorganic ion transport and metabolism	Nitrate reductase cytochrome c-type subunit NapB	25.88711908	0.00990099	0.012244384
COG3005	Non_rearranged	Acc	Energy production and conversion	Tetraheme cytochrome c subunit NapC of nitrate or TMAO reductase	208.9717941	0.00990099	0.012244384
COG2386	Non_rearranged	Acc	Posttranslational modification, protein turnover, chaperones	ABC-type transport system involved in cytochrome c biogenesis, permease component	49.5517734	0.00990099	0.012244384
COG3114	Non_rearranged	Acc	Intracellular trafficking, secretion, and vesicular transport	Heme exporter protein D	70.04390157	0.00990099	0.012244384
COG1138	Non_rearranged	Acc	Energy production and conversion;Posttranslational modification, protein turnover, chaperones	Cytochrome c biogenesis protein CcmF	27.3912655	0.00990099	0.012244384
COG3088	Non_rearranged	Acc	Energy production and conversion;Posttranslational modification, protein turnover, chaperones	Cytochrome c-type biogenesis protein CcmH/NrfF	3.705807492	0.089108911	0.101760483
COG1546	Non_rearranged	Acc	Coenzyme transport and metabolism	Nicotinamide mononucleotide (NMN) deamidase PncC	250.0181731	0.00990099	0.012244384
COG3569	Non_rearranged	Acc	Replication, recombination and repair	DNA topoisomerase IB	17.33799145	0.00990099	0.012244384
COG4575	Non_rearranged	Acc	Translation, ribosomal structure and biogenesis	Membrane-anchored ribosome-binding protein ElaB, inhibits growth in stationary phase, YqjD/DUF883 family	240.2378047	0.00990099	0.012244384
COG3285	Non_rearranged	Acc	Replication, recombination and repair	Eukaryotic-type DNA primase	59.13128422	0.00990099	0.012244384
COG3652	Non_rearranged	Acc	Function unknown	Predicted outer membrane protein, contains DUF4142 domain	9.266340032	0.01980198	0.023748427
COG2323	Non_rearranged	Acc	Function unknown	Uncharacterized membrane protein YcaP, DUF421 family	28.07172892	0.00990099	0.012244384
COG2823	Non_rearranged	Acc	Cell wall/membrane/envelope biogenesis	Osmotically-inducible protein OsmY, contains BON domain	401.4345923	0.00990099	0.012244384
COG3825	Non_rearranged	Acc	Function unknown	Uncharacterized CoxE-like protein, contains von Willebrand factor type A (vWA) domain	1.127143955	0.445544554	0.472487685
COG3883	Non_rearranged	Acc	Function unknown	Uncharacterized N-terminal coiled-coil domain of peptidoglycan hydrolase CwlO	3.159655632	0.03960396	0.04646046
COG4281	Non_rearranged	Acc	Lipid transport and metabolism	Acyl-CoA-binding protein	69.83571845	0.00990099	0.012244384
COG4097	Non_rearranged	Acc	Inorganic ion transport and metabolism	Predicted ferric reductase	0.617804775	0.435643564	0.462468071
COG2010	Non_rearranged	Acc	Energy production and conversion	Cytochrome c, mono- and diheme variants	8.02666077	0.01980198	0.023748427
COG3971	Non_rearranged	Acc	Secondary metabolites biosynthesis, transport and catabolism	2-keto-4-pentenoate hydratase	24.11129288	0.00990099	0.012244384
COG1042	Non_rearranged	Acc	Energy production and conversion	Acyl-CoA synthetase (NDP forming)	30.81834977	0.00990099	0.012244384
COG2606	Non_rearranged	Acc	Translation, ribosomal structure and biogenesis	Cys-tRNA(Pro) deacylase, prolyl-tRNA editing enzyme YbaK/EbsC	305.8935176	0.00990099	0.012244384
COG0388	Non_rearranged	Acc	Energy production and conversion	Omega-amidase YafV/Nit2, hydrolyzes alpha-ketoglutaramate	87.13788014	0.00990099	0.012244384
COG2985	Non_rearranged	Acc	General function prediction only	Uncharacterized membrane protein YbjL, putative transporter	93.90321303	0.00990099	0.012244384
COG1402	Non_rearranged	Acc	Coenzyme transport and metabolism	Creatinine amidohydrolase/Fe(II)-dependent FAPy formamide hydrolase (riboflavin and F420 biosynthesis)	2.080320013	0.148514851	0.16593702
COG4597	Non_rearranged	Acc	Amino acid transport and metabolism	ABC-type amino acid transport system, permease component	431.2532332	0.00990099	0.012244384
COG1764	Non_rearranged	Acc	Defense mechanisms	Organic hydroperoxide reductase OsmC/OhrA	174.2252854	0.00990099	0.012244384
COG0635	Non_rearranged	Acc	Coenzyme transport and metabolism	Coproporphyrinogen-III oxidase HemN (oxygen-independent) or related Fe-S oxidoreductase	494.5760532	0.00990099	0.012244384
COG2964	Non_rearranged	Acc	Transcription	Predicted transcriptional regulator YheO, contains PAS and DNA-binding HTH domains	130.8824839	0.00990099	0.012244384
COG2929	Non_rearranged	Acc	Function unknown	Uncharacterized conserved protein, DUF497 family	262.8169851	0.00990099	0.012244384
COG3514	Non_rearranged	Acc	Function unknown	Uncharacterized conserved protein, DUF4415 family	251.9138784	0.00990099	0.012244384
COG4662	Non_rearranged	Acc	Inorganic ion transport and metabolism	ABC-type tungstate transport system, periplasmic component	47.99497466	0.00990099	0.012244384
COG4965	Non_rearranged	Acc	Intracellular trafficking, secretion, and vesicular transport;Extracellular structures	Flp pilus assembly protein TadB	3.512890508	0.108910891	0.123510936
COG5285	Non_rearranged	Acc	Secondary metabolites biosynthesis, transport and catabolism	Ectoine hydroxylase-related dioxygenase, phytanoyl-CoA dioxygenase (PhyH) family	58.43293505	0.00990099	0.012244384
COG4129	Non_rearranged	Acc	Function unknown	Uncharacterized membrane protein YgaE, UPF0421/DUF939 family	22.30607831	0.00990099	0.012244384
COG0400	Non_rearranged	Acc	General function prediction only	Predicted esterase	2.703262954	0.128712871	0.14484186
COG4544	Non_rearranged	Acc	Function unknown	Uncharacterized conserved protein	76.09453055	0.00990099	0.012244384
COG0073	Non_rearranged	Acc	Translation, ribosomal structure and biogenesis	tRNA-binding EMAP/Myf domain	24.24591097	0.00990099	0.012244384
COG0076	Non_rearranged	Acc	Amino acid transport and metabolism	Glutamate or tyrosine decarboxylase or a related PLP-dependent protein	17.88458441	0.00990099	0.012244384
COG3418	Non_rearranged	Acc	Cell motility;Intracellular trafficking, secretion, and vesicular transport	Flagellar biosynthesis/type III secretory pathway chaperone FlgN	40.24912119	0.00990099	0.012244384
COG4681	Non_rearranged	Acc	Function unknown	Uncharacterized conserved protein YaeQ, suppresses RfaH defect	123.7844937	0.00990099	0.012244384
COG0645	Non_rearranged	Acc	General function prediction only	Predicted kinase, contains AAA domain	5.018946884	0.02970297	0.035137909
COG1659	Non_rearranged	Acc	Defense mechanisms	Bacteriocin, linocin/CFP29 family	19.52358678	0.00990099	0.012244384
COG2837	Non_rearranged	Acc	Inorganic ion transport and metabolism	Periplasmic deferrochelatase/peroxidase EfeB	238.109599	0.00990099	0.012244384
COG5483	Non_rearranged	Acc	Function unknown	Uncharacterized conserved protein, DUF488 family	50.30879773	0.00990099	0.012244384
COG4691	Non_rearranged	Acc	Defense mechanisms	Plasmid stability protein StbC1, contains ribbon-helix-helix domain	53.40852554	0.00990099	0.012244384
COG4784	Non_rearranged	Acc	General function prediction only	Putative Zn-dependent protease	325.3447513	0.00990099	0.012244384
COG3622	Non_rearranged	Acc	Carbohydrate transport and metabolism	Hydroxypyruvate/dehydroerythronate isomerase, Hyi/OtnI family	122.3656792	0.00990099	0.012244384
COG3246	Non_rearranged	Acc	Function unknown	Uncharacterized conserved protein, DUF849 family	13.09337782	0.00990099	0.012244384
COG3663	Non_rearranged	Acc	Replication, recombination and repair	G:T/U-mismatch repair DNA glycosylase	13.90921857	0.00990099	0.012244384
COG0401	Non_rearranged	Acc	Energy production and conversion	Membrane potential modulator PMP3/YqaE, plasma membrane proteolipid 3 (PMP3)/Esi3/RCI2/UPF0057 family	25.0527435	0.00990099	0.012244384
COG3236	Non_rearranged	Acc	Coenzyme transport and metabolism;Defense mechanisms	N-glycosidase YbiA/RibX (riboflavin biosynthesis, damage control), NADAR superfamily	65.77354221	0.00990099	0.012244384
COG3797	Non_rearranged	Acc	Function unknown	Uncharacterized conserved protein, DUF1697 family	66.6435789	0.00990099	0.012244384
COG1416	Non_rearranged	Acc	Inorganic ion transport and metabolism	Intracellular sulfur oxidation protein, DsrE/DsrF family	0.060166035	0.910891089	0.920806776
COG5478	Non_rearranged	Acc	Inorganic ion transport and metabolism	Low affinity Fe/Cu permease	70.7762138	0.00990099	0.012244384
COG2263	Non_rearranged	Acc	General function prediction only	Predicted RNA methylase	27.16326055	0.00990099	0.012244384
COG3310	Non_rearranged	Acc	Function unknown	Uncharacterized conserved protein, DUF1415 family	115.9549653	0.00990099	0.012244384
COG4932	Non_rearranged	Acc	Cell wall/membrane/envelope biogenesis	Clumping factor A-related surface protein, MSCRAMM (microbial surface components recognizing adhesive matrix molecules) family, DEv-IgG fold	154.344745	0.00990099	0.012244384
COG1378	Non_rearranged	Acc	Transcription	Sugar-specific transcriptional regulator TrmB	0.610707294	0.475247525	0.502162241
COG1809	Non_rearranged	Acc	Coenzyme transport and metabolism	Phosphosulfolactate synthase, CoM biosynthesis protein A	17.71560107	0.00990099	0.012244384
COG2828	Non_rearranged	Acc	Energy production and conversion	2-Methylaconitate cis-trans-isomerase PrpF (2-methyl citrate pathway)	188.9541431	0.00990099	0.012244384
COG1146	Non_rearranged	Acc	Nucleotide transport and metabolism	NAD-dependent dihydropyrimidine dehydrogenase, PreA subunit	280.0794624	0.00990099	0.012244384
COG4032	Non_rearranged	Acc	Coenzyme transport and metabolism	Sulfopyruvate decarboxylase, TPP-binding subunit (coenzyme M biosynthesis)	8.517235875	0.00990099	0.012244384
COG1254	Non_rearranged	Acc	Energy production and conversion	Acylphosphatase	27.82417504	0.00990099	0.012244384
COG3556	Non_rearranged	Acc	Function unknown	Uncharacterized membrane protein	26.97207956	0.00990099	0.012244384
COG1714	Non_rearranged	Acc	Function unknown	Uncharacterized membrane protein YckC, RDD family	74.15544299	0.00990099	0.012244384
COG3202	Non_rearranged	Acc	Energy production and conversion	ATP/ADP translocase	64.04241983	0.00990099	0.012244384
COG2360	Non_rearranged	Acc	Posttranslational modification, protein turnover, chaperones	Leu/Phe-tRNA-protein transferase	52.81993844	0.00990099	0.012244384
COG3865	Non_rearranged	Acc	General function prediction only	Glyoxalase superfamily enzyme, possible 3-demethylubiquinone-9 3-methyltransferase	45.24537674	0.00990099	0.012244384
COG0524	Non_rearranged	Acc	Carbohydrate transport and metabolism	Sugar or nucleoside kinase, ribokinase family	107.359697	0.00990099	0.012244384
COG3666	Non_rearranged	Acc	Mobilome: prophages, transposons	Transposase, IS1182 family	3132.541987	0.00990099	0.012244384
COG1773	Non_rearranged	Acc	Inorganic ion transport and metabolism	Flavorubredoxin	120.9622551	0.00990099	0.012244384
COG0473	Non_rearranged	Acc	Energy production and conversion;Amino acid transport and metabolism	Isocitrate/isopropylmalate dehydrogenase	331.910754	0.00990099	0.012244384
COG3544	Non_rearranged	Acc	Function unknown	Uncharacterized conserved protein, DUF305 family	102.3809818	0.00990099	0.012244384
COG3203	Non_rearranged	Acc	Cell wall/membrane/envelope biogenesis	Outer membrane porin OmpC/OmpF/PhoE	10.96277711	0.00990099	0.012244384
COG2918	Non_rearranged	Acc	Coenzyme transport and metabolism	Gamma-glutamylcysteine synthetase	184.2904783	0.00990099	0.012244384
COG3040	Non_rearranged	Acc	Cell wall/membrane/envelope biogenesis	Bacterial lipocalin Blc	2.826812013	0.128712871	0.14484186
COG2988	Non_rearranged	Acc	Amino acid transport and metabolism	Succinylglutamate desuccinylase	138.6717013	0.00990099	0.012244384
COG3245	Non_rearranged	Acc	Energy production and conversion	Cytochrome c5	57.12747808	0.00990099	0.012244384
COG0075	Non_rearranged	Acc	Amino acid transport and metabolism;Nucleotide transport and metabolism	Archaeal aspartate aminotransferase or a related aminotransferase, includes purine catabolism protein PucG	128.734586	0.00990099	0.012244384
COG5488	Non_rearranged	Acc	Function unknown	Uncharacterized membrane protein	7.910528192	0.01980198	0.023748427
COG3613	Non_rearranged	Acc	Nucleotide transport and metabolism	Nucleoside 2-deoxyribosyltransferase	165.7369326	0.00990099	0.012244384
COG4922	Non_rearranged	Acc	General function prediction only	Predicted SnoaL-like aldol condensation-catalyzing enzyme	1.438681616	0.207920792	0.229116601
COG2910	Non_rearranged	Acc	General function prediction only	Putative NADH-flavin reductase	8.329182639	0.00990099	0.012244384
COG4111	Non_rearranged	Acc	Function unknown	Uncharacterized conserved protein	52.74167856	0.00990099	0.012244384
COG4564	Non_rearranged	Acc	Signal transduction mechanisms	Signal transduction histidine kinase	54.19870885	0.00990099	0.012244384
COG4395	Non_rearranged	Acc	Lipid transport and metabolism	Predicted lipid-binding transport protein, Tim44 family	105.36213	0.00990099	0.012244384
COG2969	Non_rearranged	Acc	Posttranslational modification, protein turnover, chaperones	Stringent starvation protein B, binds SsrA peptide	182.3116539	0.00990099	0.012244384
COG1499	Non_rearranged	Acc	Translation, ribosomal structure and biogenesis	NMD protein affecting ribosome stability and mRNA decay	110.5975644	0.00990099	0.012244384
COG2821	Non_rearranged	Acc	Cell wall/membrane/envelope biogenesis	Membrane-bound lytic murein transglycosylase	164.2543548	0.00990099	0.012244384
COG1282	Non_rearranged	Acc	Energy production and conversion	NAD/NADP transhydrogenase beta subunit	266.4920342	0.00990099	0.012244384
COG1875	Non_rearranged	Acc	General function prediction only	Predicted ribonuclease YlaK, contains NYN-type RNase and PhoH-family ATPase domains	177.2287075	0.00990099	0.012244384
COG3008	Non_rearranged	Acc	Cell wall/membrane/envelope biogenesis	Intermembrane transporter PqiABC subunit PqiB	116.6786987	0.00990099	0.012244384
COG1178	Non_rearranged	Acc	Inorganic ion transport and metabolism	ABC-type Fe3+ transport system, permease component	336.8552047	0.00990099	0.012244384
COG1049	Non_rearranged	Acc	Energy production and conversion	Aconitase B	210.5040487	0.00990099	0.012244384
COG0806	Non_rearranged	Acc	Translation, ribosomal structure and biogenesis	Ribosomal 30S subunit maturation factor RimM, required for 16S rRNA processing	386.1540205	0.00990099	0.012244384
COG2890	Non_rearranged	Acc	Translation, ribosomal structure and biogenesis	Methylase of polypeptide chain release factors	471.1083326	0.00990099	0.012244384
COG3381	Non_rearranged	Acc	Posttranslational modification, protein turnover, chaperones	Cytoplasmic chaperone TorD involved in molybdoenzyme TorA maturation	91.12236235	0.00990099	0.012244384
COG5266	Non_rearranged	Acc	General function prediction only	Uncharacterized protein, contains GH25 family domain	5.525685823	0.03960396	0.04646046
COG2061	Non_rearranged	Acc	General function prediction only	Uncharacterized conserved protein, contains ACT domain	110.6291517	0.00990099	0.012244384
COG1488	Non_rearranged	Acc	Coenzyme transport and metabolism	Nicotinic acid phosphoribosyltransferase	287.7366404	0.00990099	0.012244384
COG4582	Non_rearranged	Acc	Cell cycle control, cell division, chromosome partitioning	Cell division protein ZapD, interacts with FtsZ	118.6374444	0.00990099	0.012244384
COG0097	Non_rearranged	Acc	Translation, ribosomal structure and biogenesis	Ribosomal protein L6P/L9E	319.8567517	0.00990099	0.012244384
COG0768	Non_rearranged	Acc	Cell cycle control, cell division, chromosome partitioning;Cell wall/membrane/envelope biogenesis	Cell division protein FtsI, peptidoglycan transpeptidase (Penicillin-binding protein 2)	700.3851123	0.00990099	0.012244384
COG0188	Non_rearranged	Acc	Replication, recombination and repair	DNA gyrase/topoisomerase IV, subunit A	679.2600847	0.00990099	0.012244384
COG1333	Non_rearranged	Acc	Energy production and conversion;Posttranslational modification, protein turnover, chaperones	Cytochrome c biogenesis protein ResB	50.73559152	0.00990099	0.012244384
COG2873	Non_rearranged	Acc	Amino acid transport and metabolism	O-acetylhomoserine/O-acetylserine sulfhydrylase, pyridoxal phosphate-dependent	224.7661292	0.00990099	0.012244384
COG2994	Non_rearranged	Acc	Posttranslational modification, protein turnover, chaperones	ACP:hemolysin acyltransferase (hemolysin-activating protein)	220.2888222	0.00990099	0.012244384
COG1732	Non_rearranged	Acc	Cell wall/membrane/envelope biogenesis	Periplasmic glycine betaine/choline-binding (lipo)protein of an ABC-type transport system (osmoprotectant binding protein)	247.2758821	0.00990099	0.012244384
COG0447	Non_rearranged	Acc	Coenzyme transport and metabolism	1,4-Dihydroxy-2-naphthoyl-CoA synthase	243.9077736	0.00990099	0.012244384
COG2949	Non_rearranged	Acc	Cell wall/membrane/envelope biogenesis	Uncharacterized periplasmic protein SanA, affects membrane permeability for vancomycin	153.0223517	0.00990099	0.012244384
COG0280	Non_rearranged	Acc	Energy production and conversion	Phosphotransacetylase (includes Pta, EutD and phosphobutyryltransferase)	128.6570407	0.00990099	0.012244384
COG3704	Non_rearranged	Acc	Intracellular trafficking, secretion, and vesicular transport	Type IV secretory pathway, VirB6 component	258.4331007	0.00990099	0.012244384
COG4639	Non_rearranged	Acc	General function prediction only	Predicted kinase	1.698143211	0.227722772	0.250127755
COG1213	Non_rearranged	Acc	Lipid transport and metabolism	Choline kinase	35.86567141	0.00990099	0.012244384
COG0304	Non_rearranged	Acc	Lipid transport and metabolism;Secondary metabolites biosynthesis, transport and catabolism	3-oxoacyl-(acyl-carrier-protein) synthase	140.2240174	0.00990099	0.012244384
COG2440	Non_rearranged	Acc	Energy production and conversion	Ferredoxin-like protein FixX	148.5819585	0.00990099	0.012244384
COG3931	Non_rearranged	Acc	Amino acid transport and metabolism	Predicted N-formylglutamate amidohydrolase	70.99686939	0.00990099	0.012244384
COG2909	Non_rearranged	Acc	Transcription	ATP-, maltotriose- and DNA-dependent transcriptional regulator MalT	22.42676252	0.00990099	0.012244384
COG0435	Non_rearranged	Acc	Energy production and conversion	Glutathionyl-hydroquinone reductase	79.32276914	0.00990099	0.012244384
COG4880	Non_rearranged	Acc	General function prediction only	Secreted protein containing C-terminal beta-propeller domain distantly related to WD-40 repeats	6.02444954	0.02970297	0.035137909
COG3232	Non_rearranged	Acc	Amino acid transport and metabolism	5-carboxymethyl-2-hydroxymuconate isomerase	187.1393196	0.00990099	0.012244384
COG1396	Non_rearranged	Acc	Transcription	Transcriptional regulator, contains XRE-family HTH domain	46.55984533	0.00990099	0.012244384
COG5004	Non_rearranged	Acc	Mobilome: prophages, transposons	P2-like prophage tail protein X	451.913562	0.00990099	0.012244384
COG4796	Non_rearranged	Acc	Intracellular trafficking, secretion, and vesicular transport	Type II secretory pathway, component HofQ	2.59645337	0.118811881	0.134254797
COG4967	Non_rearranged	Acc	Cell motility;Extracellular structures	Type IV pilus assembly protein PilV	23.78133132	0.00990099	0.012244384
COG1989	Non_rearranged	Acc	Cell motility;Intracellular trafficking, secretion, and vesicular transport	Prepilin signal peptidase PulO (type II secretory pathway) or related peptidase	96.19555341	0.00990099	0.012244384
COG4126	Non_rearranged	Acc	Amino acid transport and metabolism	Asp/Glu/hydantoin racemase	131.6707135	0.00990099	0.012244384
COG1125	Non_rearranged	Acc	Amino acid transport and metabolism	ABC-type proline/glycine betaine transport system, ATPase component	404.7239296	0.00990099	0.012244384
COG0373	Non_rearranged	Acc	Coenzyme transport and metabolism	Glutamyl-tRNA reductase	428.7796705	0.00990099	0.012244384
COG0123	Non_rearranged	Acc	Secondary metabolites biosynthesis, transport and catabolism	Acetoin utilization deacetylase AcuC or a related deacetylase	312.386171	0.00990099	0.012244384
COG3395	Non_rearranged	Acc	Carbohydrate transport and metabolism	D-threonate/D-erythronate kinase OtnK and related C4-acid sugar kinases, YgbK/DUF1537 family	19.58786003	0.00990099	0.012244384
COG3247	Non_rearranged	Acc	General function prediction only	Acid resistance membrane protein HdeD, DUF308 family	23.55918403	0.00990099	0.012244384
COG3603	Non_rearranged	Acc	Signal transduction mechanisms	ACT domain, ACT-7 family	0.359539313	0.574257426	0.599493061
COG0590	Non_rearranged	Acc	Translation, ribosomal structure and biogenesis	tRNA(Arg) A34 adenosine deaminase TadA	260.6758809	0.00990099	0.012244384
COG0689	Non_rearranged	Acc	Translation, ribosomal structure and biogenesis	Ribonuclease PH	59.06481229	0.00990099	0.012244384
COG0471	Non_rearranged	Acc	Carbohydrate transport and metabolism	Di- and tricarboxylate antiporter	119.8055435	0.00990099	0.012244384
COG3570	Non_rearranged	Acc	Defense mechanisms	Streptomycin 6-kinase	57.56317393	0.00990099	0.012244384
COG0177	Non_rearranged	Acc	Replication, recombination and repair	Endonuclease III	303.9819439	0.00990099	0.012244384
COG1067	Non_rearranged	Acc	Posttranslational modification, protein turnover, chaperones	Predicted ATP-dependent protease	270.8987757	0.00990099	0.012244384
COG5481	Non_rearranged	Acc	Function unknown	Uncharacterized conserved protein, DUF465 domain	23.83666096	0.00990099	0.012244384
COG5455	Non_rearranged	Acc	Inorganic ion transport and metabolism	Periplasmic regulator RcnB of Ni and Co efflux	25.74139062	0.00990099	0.012244384
COG1001	Non_rearranged	Acc	Nucleotide transport and metabolism	Adenine deaminase	15.81367688	0.00990099	0.012244384
COG3907	Non_rearranged	Acc	General function prediction only	Membrane-associated enzyme, PAP2 (acid phosphatase) superfamily	84.93017311	0.00990099	0.012244384
COG4667	Non_rearranged	Acc	Lipid transport and metabolism	Predicted phospholipase, patatin/cPLA2 family	279.5090528	0.00990099	0.012244384
COG2110	Non_rearranged	Acc	Translation, ribosomal structure and biogenesis	O-acetyl-ADP-ribose deacetylase (regulator of RNase III), contains Macro domain	82.54657047	0.00990099	0.012244384
COG0029	Non_rearranged	Acc	Coenzyme transport and metabolism	Aspartate oxidase	700.708116	0.00990099	0.012244384
COG0143	Non_rearranged	Acc	Translation, ribosomal structure and biogenesis	Methionyl-tRNA synthetase	288.2289634	0.00990099	0.012244384
COG1379	Non_rearranged	Acc	General function prediction only	PHP family phosphoesterase with a Zn ribbon	674.6322607	0.00990099	0.012244384
COG4245	Non_rearranged	Acc	Function unknown	Uncharacterized conserved protein YegL, contains vWA domain of TerY type	69.92774273	0.00990099	0.012244384
COG3128	Non_rearranged	Acc	General function prediction only	Predicted 2-oxoglutarate- and Fe(II)-dependent dioxygenase YbiX	2.044736469	0.158415842	0.176951101
COG3295	Non_rearranged	Acc	Function unknown	Uncharacterized conserved protein	51.63763502	0.00990099	0.012244384
COG1982	Non_rearranged	Acc	Amino acid transport and metabolism	Arginine/lysine/ornithine decarboxylase	256.6081791	0.00990099	0.012244384
COG3321	Non_rearranged	Acc	Secondary metabolites biosynthesis, transport and catabolism	Acyl transferase domain in polyketide synthase (PKS) enzymes	194.4024893	0.00990099	0.012244384
COG0796	Non_rearranged	Acc	Cell wall/membrane/envelope biogenesis	Glutamate racemase	250.3060151	0.00990099	0.012244384
COG5642	Non_rearranged	Acc	Function unknown	Uncharacterized conserved protein, DUF2384 family	0.577479367	0.485148515	0.511829804
COG0033	Non_rearranged	Acc	Carbohydrate transport and metabolism	Phosphoglucomutase/phosphomannomutase	426.5629251	0.00990099	0.012244384
COG1873	Non_rearranged	Acc	General function prediction only	Sporulation protein YlmC, YlmC/YmxH family, contains PRC-barrel domain	2.393206627	0.168316832	0.187242737
COG4459	Non_rearranged	Acc	Energy production and conversion	Periplasmic nitrate reductase system, NapE component	29.54766909	0.00990099	0.012244384
COG5414	Non_rearranged	Acc		NA	1.249807778	0.297029703	0.322439789
COG5426	Non_rearranged	Acc	General function prediction only	Uncharacterized protein STM3548, contains class I glutamine amidotransferase domain	70.66281653	0.00990099	0.012244384
COG4941	Non_rearranged	Acc	Transcription	Predicted RNA polymerase sigma factor, contains C-terminal TPR domain	141.2983082	0.00990099	0.012244384
COG4786	Non_rearranged	Acc	Cell motility	Flagellar basal body rod protein FlgG	178.898803	0.00990099	0.012244384
COG0522	Non_rearranged	Acc	Translation, ribosomal structure and biogenesis	Ribosomal protein S4 or related protein	436.2364052	0.00990099	0.012244384
COG3213	Non_rearranged	Acc	Signal transduction mechanisms	Nitric oxide response protein NnrS	6.157899494	0.01980198	0.023748427
COG2876	Non_rearranged	Acc	Amino acid transport and metabolism	3-deoxy-D-arabino-heptulosonate 7-phosphate (DAHP) synthase	42.25030505	0.00990099	0.012244384
COG1975	Non_rearranged	Acc	Posttranslational modification, protein turnover, chaperones	Molybdoenzyme maturation factor PaoD (Mo cofactor insertion), XdhC/CoxF family	14.10538878	0.00990099	0.012244384
COG4399	Non_rearranged	Acc	Function unknown	Uncharacterized membrane protein YheB, UPF0754 family	90.93163301	0.00990099	0.012244384
COG5646	Non_rearranged	Acc	Posttranslational modification, protein turnover, chaperones;Inorganic ion transport and metabolism	Iron-binding protein Fra/YdhG, frataxin family (Fe-S cluster biosynthesis)	18.24150682	0.00990099	0.012244384
COG1782	Non_rearranged	Acc	General function prediction only	Predicted metal-dependent RNase, contains metallo-beta-lactamase and KH domains	1.874690215	0.207920792	0.229116601
COG4175	Non_rearranged	Acc	Amino acid transport and metabolism	ABC-type proline/glycine betaine transport system, ATPase component	311.5125922	0.00990099	0.012244384
COG0294	Non_rearranged	Acc	Coenzyme transport and metabolism	Dihydropteroate synthase	61.56956378	0.00990099	0.012244384
COG2519	Non_rearranged	Acc	Translation, ribosomal structure and biogenesis	tRNA A58 N-methylase Trm61	14.36861232	0.00990099	0.012244384
COG0822	Non_rearranged	Acc	Posttranslational modification, protein turnover, chaperones	Fe-S cluster assembly scaffold protein IscU, NifU family	334.3709354	0.00990099	0.012244384
COG3801	Non_rearranged	Acc	Function unknown	Uncharacterized conserved protein	43.8986626	0.00990099	0.012244384
COG0517	Non_rearranged	Acc	Signal transduction mechanisms	CBS domain	28.88881942	0.00990099	0.012244384
COG5534	Non_rearranged	Acc	Mobilome: prophages, transposons	Plasmid replication initiator protein	78.64030839	0.00990099	0.012244384
COG0077	Non_rearranged	Acc	Amino acid transport and metabolism	Prephenate dehydratase	363.0682476	0.00990099	0.012244384
COG4804	Non_rearranged	Acc	General function prediction only	Predicted nuclease of restriction endonuclease-like (RecB) superfamily, DUF1016 family	224.1298423	0.00990099	0.012244384
COG4963	Non_rearranged	Acc	Intracellular trafficking, secretion, and vesicular transport;Extracellular structures	Flp pilus assembly ATPase CpaE/TadZ, contains N-terminal REC/TadZ_N domain	9.609060864	0.00990099	0.012244384
COG4997	Non_rearranged	Acc	General function prediction only	Predicted house-cleaning noncanonical NTP pyrophosphatase, all-alpha NTP-PPase (MazG) superfamily	23.74179896	0.00990099	0.012244384
COG3838	Non_rearranged	Acc	Intracellular trafficking, secretion, and vesicular transport	Type IV secretory pathway, VirB2 component (pilin)	137.1988717	0.00990099	0.012244384
COG3736	Non_rearranged	Acc	Intracellular trafficking, secretion, and vesicular transport	Type IV secretory pathway, component VirB8	65.97970349	0.00990099	0.012244384
COG5639	Non_rearranged	Acc	Function unknown	Uncharacterized conserved protein, DUF2274 domain	0.162583003	0.702970297	0.725154414
COG2124	Non_rearranged	Acc	Secondary metabolites biosynthesis, transport and catabolism;Defense mechanisms	Cytochrome P450	1.436862436	0.297029703	0.322439789
COG0245	Non_rearranged	Acc	Lipid transport and metabolism	2C-methyl-D-erythritol 2,4-cyclodiphosphate synthase	399.6872908	0.00990099	0.012244384
COG2111	Non_rearranged	Acc	Inorganic ion transport and metabolism	Multisubunit Na+/H+ antiporter, MnhB subunit	150.2371054	0.00990099	0.012244384
COG1959	Non_rearranged	Acc	Transcription	DNA-binding transcriptional regulator, IscR family	496.0066099	0.00990099	0.012244384
COG0025	Non_rearranged	Acc	Inorganic ion transport and metabolism	NhaP-type Na+/H+ or K+/H+ antiporter	90.00299835	0.00990099	0.012244384
COG3486	Non_rearranged	Acc	Secondary metabolites biosynthesis, transport and catabolism	Lysine/ornithine N-monooxygenase	26.39782482	0.00990099	0.012244384
COG4264	Non_rearranged	Acc	Inorganic ion transport and metabolism	Siderophore synthetase component IucA/IucC/SbnC	181.9006291	0.00990099	0.012244384
COG4114	Non_rearranged	Acc	Inorganic ion transport and metabolism	Ferric iron reductase protein FhuF, involved in iron transport	74.12959579	0.00990099	0.012244384
COG0813	Non_rearranged	Acc	Nucleotide transport and metabolism	Purine-nucleoside phosphorylase	334.2023938	0.00990099	0.012244384
COG1063	Non_rearranged	Acc	Amino acid transport and metabolism;General function prediction only	Threonine dehydrogenase or related Zn-dependent dehydrogenase	45.92088297	0.00990099	0.012244384
COG0556	Non_rearranged	Acc	Replication, recombination and repair	Excinuclease UvrABC helicase subunit UvrB	246.887184	0.00990099	0.012244384
COG1062	Non_rearranged	Acc	Energy production and conversion	Zn-dependent alcohol/formaldehyde dehydrogenase	15.05143056	0.00990099	0.012244384
COG0627	Non_rearranged	Acc	Defense mechanisms	S-formylglutathione hydrolase FrmB	51.51260224	0.00990099	0.012244384
COG0741	Non_rearranged	Acc	Cell wall/membrane/envelope biogenesis	Soluble lytic murein transglycosylase or regulatory protein s ( may contain LysM/invasin domain)	13.92865069	0.00990099	0.012244384
COG0695	Non_rearranged	Acc	Posttranslational modification, protein turnover, chaperones	Glutaredoxin	386.5813375	0.00990099	0.012244384
COG4583	Non_rearranged	Acc	Amino acid transport and metabolism	Sarcosine oxidase gamma subunit	39.28607921	0.00990099	0.012244384
COG0190	Non_rearranged	Acc	Coenzyme transport and metabolism	5,10-methylene-tetrahydrofolate dehydrogenase/Methenyl tetrahydrofolate cyclohydrolase	418.085478	0.00990099	0.012244384
COG3619	Non_rearranged	Acc	Function unknown	Uncharacterized membrane protein YoaK, UPF0700 family	15.62056633	0.00990099	0.012244384
COG0147	Non_rearranged	Acc	Amino acid transport and metabolism;Coenzyme transport and metabolism	Anthranilate/para-aminobenzoate synthases component I	489.1556952	0.00990099	0.012244384
COG2715	Non_rearranged	Acc	General function prediction only	Spore maturation protein SpmA (function unknown)	9.311611113	0.00990099	0.012244384
COG2959	Non_rearranged	Acc	General function prediction only	Proteobacterial HemX domain, involved in 2-ketogluconate production (unrelated to B. subtilis HemX, COG0755, no evidence of involvement in heme biosynthesis)	187.3721544	0.00990099	0.012244384
COG0019	Non_rearranged	Acc	Amino acid transport and metabolism	Diaminopimelate decarboxylase	450.698071	0.00990099	0.012244384
COG3380	Non_rearranged	Acc	General function prediction only	Predicted NAD/FAD-dependent oxidoreductase	44.07965409	0.00990099	0.012244384
COG2130	Non_rearranged	Acc	Secondary metabolites biosynthesis, transport and catabolism;General function prediction only	NADPH-dependent curcumin reductase CurA	122.4713613	0.00990099	0.012244384
COG0402	Non_rearranged	Acc	Nucleotide transport and metabolism;General function prediction only	Cytosine/adenosine deaminase or related metal-dependent hydrolase	291.7739923	0.00990099	0.012244384
COG1592	Non_rearranged	Acc	Energy production and conversion	Rubrerythrin	76.7414055	0.00990099	0.012244384
COG1315	Non_rearranged	Acc	Cell motility	Flagellar assembly protein FapA, interacts with EIIAGlc	84.8717772	0.00990099	0.012244384
COG3241	Non_rearranged	Acc	Energy production and conversion	Azurin	5.269324979	0.00990099	0.012244384
COG1932	Non_rearranged	Acc	Coenzyme transport and metabolism;Amino acid transport and metabolism	Phosphoserine aminotransferase	320.6276427	0.00990099	0.012244384
COG0709	Non_rearranged	Acc	Amino acid transport and metabolism	Selenophosphate synthase	141.865106	0.00990099	0.012244384
COG2603	Non_rearranged	Acc	Translation, ribosomal structure and biogenesis	tRNA 2-selenouridine synthase SelU, contains rhodanese domain	0.626870279	0.336633663	0.362829108
COG5343	Non_rearranged	Acc	Signal transduction mechanisms	Anti-sigma-K factor RskA	19.64759855	0.00990099	0.012244384
COG4149	Non_rearranged	Acc	Inorganic ion transport and metabolism	ABC-type molybdate transport system, permease component ModB	297.068939	0.00990099	0.012244384
COG1712	Non_rearranged	Acc	Amino acid transport and metabolism	L-aspartate dehydrogenase, NAD(P)-dependent	125.6000206	0.00990099	0.012244384
COG1160	Non_rearranged	Acc	Translation, ribosomal structure and biogenesis	Double Era-like domain GTPase Der	567.5744767	0.00990099	0.012244384
COG0538	Non_rearranged	Acc	Energy production and conversion	Isocitrate dehydrogenase	125.5114277	0.00990099	0.012244384
COG3210	Non_rearranged	Acc	Intracellular trafficking, secretion, and vesicular transport	Large exoprotein involved in heme utilization or adhesion	277.4738093	0.00990099	0.012244384
COG4993	Non_rearranged	Acc	Carbohydrate transport and metabolism	Glucose dehydrogenase, PQQ-dependent	209.5586583	0.00990099	0.012244384
COG1080	Non_rearranged	Acc	Carbohydrate transport and metabolism	Phosphoenolpyruvate-protein kinase (PTS system EI component in bacteria)	137.2535171	0.00990099	0.012244384
COG1702	Non_rearranged	Acc	Signal transduction mechanisms	Phosphate starvation-inducible protein PhoH, predicted ATPase	382.0132529	0.00990099	0.012244384
COG3143	Non_rearranged	Acc	Cell motility;Signal transduction mechanisms	Phosphoaspartate phosphatase CheZ, dephosphorylates CheY~P	192.4059101	0.00990099	0.012244384
COG2840	Non_rearranged	Acc	Replication, recombination and repair	DNA-nicking endonuclease, Smr domain	180.6151408	0.00990099	0.012244384
COG4160	Non_rearranged	Acc	Amino acid transport and metabolism	ABC-type arginine/histidine transport system, permease component	463.0570994	0.00990099	0.012244384
COG5153	Non_rearranged	Acc	Intracellular trafficking, secretion, and vesicular transport	Putative lipase ATG15 (essential for vacuolar disintegration of autophagic bodies)	811.366759	0.00990099	0.012244384
COG3688	Non_rearranged	Acc	Translation, ribosomal structure and biogenesis	EndoRNase involved in mRNA decay, NYN (Nedd4-BP1/Rae1/YacP nuclease) family, contains PIN domain	240.2486609	0.00990099	0.012244384
COG3976	Non_rearranged	Acc	General function prediction only	Uncharacterized conserved protein, contains FMN-binding domain	32.65303966	0.00990099	0.012244384
COG1233	Non_rearranged	Acc	Secondary metabolites biosynthesis, transport and catabolism	Phytoene dehydrogenase-related protein	1.59605749	0.267326733	0.291823946
COG3087	Non_rearranged	Acc	Cell cycle control, cell division, chromosome partitioning	Cell division protein FtsN	0.020328035	0.861386139	0.874223488
COG4168	Non_rearranged	Acc	Defense mechanisms	ABC-type antimicrobial peptide export system, permease component SapB	268.4837262	0.00990099	0.012244384
COG0477	Non_rearranged	Acc	Carbohydrate transport and metabolism;Amino acid transport and metabolism;Inorganic ion transport and metabolism;General function prediction only	MFS family permease, includes anhydromuropeptide permease AmpG	32.39759956	0.00990099	0.012244384
COG2968	Non_rearranged	Acc	Function unknown	Uncharacterized conserved protein YggE, contains kinase-interacting SIMPL domain	138.0528582	0.00990099	0.012244384
COG3319	Non_rearranged	Acc	Secondary metabolites biosynthesis, transport and catabolism	Thioesterase domain of type I polyketide synthase or non-ribosomal peptide synthetase	438.2495698	0.00990099	0.012244384
COG3458	Non_rearranged	Acc	Secondary metabolites biosynthesis, transport and catabolism	Cephalosporin-C deacetylase or related acetyl esterase	36.71023803	0.00990099	0.012244384
COG1725	Non_rearranged	Acc	Transcription	DNA-binding transcriptional regulator YhcF, GntR family	130.1591077	0.00990099	0.012244384
COG1239	Non_rearranged	Acc	Coenzyme transport and metabolism	Mg-chelatase subunit ChlI	96.89559204	0.00990099	0.012244384
COG3961	Non_rearranged	Acc	Carbohydrate transport and metabolism;Coenzyme transport and metabolism;General function prediction only	TPP-dependent 2-oxoacid decarboxylase, includes indolepyruvate decarboxylase	37.74439369	0.00990099	0.012244384
COG1485	Non_rearranged	Acc	Cell cycle control, cell division, chromosome partitioning	Cell division protein ZapE (Z ring-associated ATPase), AFG1 superfamily	240.4844833	0.00990099	0.012244384
COG1200	Non_rearranged	Acc	Replication, recombination and repair	RecG-like helicase	420.7391517	0.00990099	0.012244384
COG2156	Non_rearranged	Acc	Inorganic ion transport and metabolism	K+-transporting ATPase, KdpC subunit	242.642907	0.00990099	0.012244384
COG0171	Non_rearranged	Acc	Coenzyme transport and metabolism	NH3-dependent NAD+ synthetase	304.9768053	0.00990099	0.012244384
COG4992	Non_rearranged	Acc	Amino acid transport and metabolism	Acetylornithine/succinyldiaminopimelate/putrescine aminotransferase	564.1275828	0.00990099	0.012244384
COG1290	Non_rearranged	Acc	Energy production and conversion	Cytochrome b subunit of the bc complex	227.6738956	0.00990099	0.012244384
COG3489	Non_rearranged	Acc	General function prediction only	Imelysin-like iron-regulated protein IrpA, duplicated M75 peptidase-like domain	64.4575826	0.00990099	0.012244384
COG0118	Non_rearranged	Acc	Amino acid transport and metabolism	Imidazoleglycerol phosphate synthase glutamine amidotransferase subunit HisH	298.3549915	0.00990099	0.012244384
COG3453	Non_rearranged	Acc	General function prediction only	Predicted phosphohydrolase, protein tyrosine phosphatase (PTP) superfamily, DUF442 family	111.6580621	0.00990099	0.012244384
COG1142	Non_rearranged	Acc	Energy production and conversion	Fe-S-cluster-containing hydrogenase component 2	352.2650696	0.00990099	0.012244384
COG0811	Non_rearranged	Acc	Intracellular trafficking, secretion, and vesicular transport	Biopolymer transport protein ExbB/TolQ	637.806476	0.00990099	0.012244384
COG3545	Non_rearranged	Acc	General function prediction only	Predicted esterase of the alpha/beta hydrolase fold	7.690453631	0.01980198	0.023748427
COG3563	Non_rearranged	Acc	Cell wall/membrane/envelope biogenesis	Capsule polysaccharide export protein KpsC/LpsZ	4.976424375	0.03960396	0.04646046
COG0307	Non_rearranged	Acc	Coenzyme transport and metabolism	Riboflavin synthase alpha chain	260.8003977	0.00990099	0.012244384
COG0536	Non_rearranged	Acc	Cell cycle control, cell division, chromosome partitioning;Replication, recombination and repair	GTPase involved in cell partioning and DNA repair	275.9836043	0.00990099	0.012244384
COG0211	Non_rearranged	Acc	Translation, ribosomal structure and biogenesis	Ribosomal protein L27	292.6949918	0.00990099	0.012244384
COG0261	Non_rearranged	Acc	Translation, ribosomal structure and biogenesis	Ribosomal protein L21	337.9412461	0.00990099	0.012244384
COG0713	Non_rearranged	Acc	Energy production and conversion	NADH:ubiquinone oxidoreductase subunit 11 or 4L (chain K)	327.5504773	0.00990099	0.012244384
COG0839	Non_rearranged	Acc	Energy production and conversion	NADH:ubiquinone oxidoreductase subunit 6 (chain J)	321.6650777	0.00990099	0.012244384
COG1143	Non_rearranged	Acc	Energy production and conversion	Formate hydrogenlyase subunit 6/NADH:ubiquinone oxidoreductase 23 kD subunit (chain I)	404.0245039	0.00990099	0.012244384
COG1005	Non_rearranged	Acc	Energy production and conversion	NADH:ubiquinone oxidoreductase subunit 1 (chain H)	317.4715247	0.00990099	0.012244384
COG0377	Non_rearranged	Acc	Energy production and conversion	NADH:ubiquinone oxidoreductase 20 kD subunit (chain B) or related Fe-S oxidoreductase	360.4782328	0.00990099	0.012244384
COG0838	Non_rearranged	Acc	Energy production and conversion	NADH:ubiquinone oxidoreductase subunit 3 (chain A)	216.2784928	0.00990099	0.012244384
COG1185	Non_rearranged	Acc	Translation, ribosomal structure and biogenesis	Polyribonucleotide nucleotidyltransferase (polynucleotide phosphorylase)	432.1106068	0.00990099	0.012244384
COG0184	Non_rearranged	Acc	Translation, ribosomal structure and biogenesis	Ribosomal protein S15P/S13E	402.5396248	0.00990099	0.012244384
COG1183	Non_rearranged	Acc	Lipid transport and metabolism	Phosphatidylserine synthase	160.2618142	0.00990099	0.012244384
COG5009	Non_rearranged	Acc	Cell wall/membrane/envelope biogenesis	Membrane carboxypeptidase/penicillin-binding protein	706.119954	0.00990099	0.012244384
COG1770	Non_rearranged	Acc	Amino acid transport and metabolism	Protease II	126.4610273	0.00990099	0.012244384
COG0574	Non_rearranged	Acc	Carbohydrate transport and metabolism	Phosphoenolpyruvate synthase/pyruvate phosphate dikinase	127.3258872	0.00990099	0.012244384
COG3490	Non_rearranged	Acc	Function unknown	Uncharacterized conserved protein, DUF1513 domain	34.31410387	0.00990099	0.012244384
COG4988	Non_rearranged	Acc	Energy production and conversion;Posttranslational modification, protein turnover, chaperones	ABC-type transport system involved in cytochrome bd biosynthesis, ATPase and permease components	236.664654	0.00990099	0.012244384
COG0343	Non_rearranged	Acc	Translation, ribosomal structure and biogenesis	Queuine/archaeosine tRNA-ribosyltransferase	266.5377172	0.00990099	0.012244384
COG1190	Non_rearranged	Acc	Translation, ribosomal structure and biogenesis	Lysyl-tRNA synthetase (class II)	497.5235524	0.00990099	0.012244384
COG1496	Non_rearranged	Acc	Inorganic ion transport and metabolism	Copper oxidase (laccase) domain	272.5162509	0.00990099	0.012244384
COG0620	Non_rearranged	Acc	Amino acid transport and metabolism	Methionine synthase II (cobalamin-independent)	253.8224021	0.00990099	0.012244384
COG3121	Non_rearranged	Acc	Extracellular structures	P pilus assembly protein, chaperone PapD	207.1231571	0.00990099	0.012244384
COG1346	Non_rearranged	Acc	Cell wall/membrane/envelope biogenesis	Putative effector of murein hydrolase	286.5204668	0.00990099	0.012244384
COG3399	Non_rearranged	Acc	Function unknown	Uncharacterized conserved protein	22.01313884	0.00990099	0.012244384
COG0166	Non_rearranged	Acc	Carbohydrate transport and metabolism	Glucose-6-phosphate isomerase	374.026223	0.00990099	0.012244384
COG1109	Non_rearranged	Acc	Carbohydrate transport and metabolism	Phosphomannomutase	176.1680154	0.00990099	0.012244384
COG2951	Non_rearranged	Acc	Cell wall/membrane/envelope biogenesis	Membrane-bound lytic murein transglycosylase B	62.15256614	0.00990099	0.012244384
COG2233	Non_rearranged	Acc	Nucleotide transport and metabolism	Xanthine/uracil permease	425.8522138	0.00990099	0.012244384
COG1322	Non_rearranged	Acc	Replication, recombination and repair	DNA anti-recombination protein (rearrangement mutator) RmuC	181.4754409	0.00990099	0.012244384
COG0275	Non_rearranged	Acc	Translation, ribosomal structure and biogenesis	16S rRNA C1402 N4-methylase RsmH	296.5082686	0.00990099	0.012244384
COG0685	Non_rearranged	Acc	Amino acid transport and metabolism	5,10-methylenetetrahydrofolate reductase	375.4301812	0.00990099	0.012244384
COG0793	Non_rearranged	Acc	Posttranslational modification, protein turnover, chaperones	C-terminal processing protease CtpA/Prc, contains a PDZ domain	69.50417805	0.00990099	0.012244384
COG1952	Non_rearranged	Acc	Intracellular trafficking, secretion, and vesicular transport	Preprotein translocase subunit SecB	199.3984969	0.00990099	0.012244384
COG2170	Non_rearranged	Acc	Posttranslational modification, protein turnover, chaperones	Gamma-glutamyl:cysteine ligase YbdK, ATP-grasp superfamily	118.6156315	0.00990099	0.012244384
COG1279	Non_rearranged	Acc	Amino acid transport and metabolism	Arginine exporter protein ArgO	39.90001505	0.00990099	0.012244384
COG0220	Non_rearranged	Acc	Translation, ribosomal structure and biogenesis	tRNA G46 N7-methylase TrmB	220.3779484	0.00990099	0.012244384
COG3176	Non_rearranged	Acc	General function prediction only	Putative hemolysin	204.3401769	0.00990099	0.012244384
COG2183	Non_rearranged	Acc	Transcription	Transcriptional accessory protein Tex/SPT6	196.7406719	0.00990099	0.012244384
COG5441	Non_rearranged	Acc	Defense mechanisms	ATP-binding helicase-inhibiting domain, Tm-1/UPF0261 family	53.7708358	0.00990099	0.012244384
COG0312	Non_rearranged	Acc	General function prediction only	Zn-dependent protease PmbA/TldA or its inactivated homolog	715.5289849	0.00990099	0.012244384
COG1201	Non_rearranged	Acc	Replication, recombination and repair	Lhr-like helicase	21.5211381	0.00990099	0.012244384
COG0493	Non_rearranged	Acc	Amino acid transport and metabolism;General function prediction only	NADPH-dependent glutamate synthase beta chain or related oxidoreductase	463.8522207	0.00990099	0.012244384
COG1232	Non_rearranged	Acc	Coenzyme transport and metabolism	Protoporphyrinogen oxidase HemY/PPOX	21.03334088	0.00990099	0.012244384
COG4536	Non_rearranged	Acc	Inorganic ion transport and metabolism	Mg2+ and Co2+ transporter CorB, contains DUF21, CBS pair, and CorC-HlyC domains	327.4309129	0.00990099	0.012244384
COG3978	Non_rearranged	Acc	Amino acid transport and metabolism	Acetolactate synthase small subunit, contains ACT domain	178.0388405	0.00990099	0.012244384
COG0560	Non_rearranged	Acc	Amino acid transport and metabolism	Phosphoserine phosphatase	216.1086227	0.00990099	0.012244384
COG5323	Non_rearranged	Acc	Mobilome: prophages, transposons	Phage large terminase packaging protein	0.915604882	0.356435644	0.382959779
COG4891	Non_rearranged	Acc	Function unknown	Uncharacterized conserved protein	37.73946095	0.00990099	0.012244384
COG0176	Non_rearranged	Acc	Carbohydrate transport and metabolism	Transaldolase/fructose-6-phosphate aldolase	282.4356616	0.00990099	0.012244384
COG3639	Non_rearranged	Acc	Inorganic ion transport and metabolism	ABC-type phosphate/phosphonate transport system, permease component	178.013306	0.00990099	0.012244384
COG3239	Non_rearranged	Acc	Lipid transport and metabolism	Fatty acid desaturase	93.33212609	0.00990099	0.012244384
COG1157	Non_rearranged	Acc	Cell motility;Intracellular trafficking, secretion, and vesicular transport	Flagellar biosynthesis/type III secretory pathway ATPase FliI	262.661839	0.00990099	0.012244384
COG1386	Non_rearranged	Acc	Transcription	Chromosome segregation and condensation protein ScpB	38.2423697	0.00990099	0.012244384
COG3511	Non_rearranged	Acc	Cell wall/membrane/envelope biogenesis	Phospholipase C	0.967724275	0.366336634	0.392977549
COG0067	Non_rearranged	Acc	Amino acid transport and metabolism	Glutamate synthase domain 1	65.74892725	0.00990099	0.012244384
COG2935	Non_rearranged	Acc	Posttranslational modification, protein turnover, chaperones	Arginyl-tRNA--protein-N-Asp/Glu arginylyltransferase	36.3020846	0.00990099	0.012244384
COG4137	Non_rearranged	Acc	General function prediction only	ABC-type uncharacterized transport system, permease component	254.7472272	0.00990099	0.012244384
COG0541	Non_rearranged	Acc	Intracellular trafficking, secretion, and vesicular transport	Signal recognition particle GTPase	318.7138999	0.00990099	0.012244384
COG0859	Non_rearranged	Acc	Cell wall/membrane/envelope biogenesis	ADP-heptose:LPS heptosyltransferase	104.9813839	0.00990099	0.012244384
COG1519	Non_rearranged	Acc	Cell wall/membrane/envelope biogenesis	3-deoxy-D-manno-octulosonic-acid transferase	199.0003786	0.00990099	0.012244384
COG0340	Non_rearranged	Acc	Coenzyme transport and metabolism	Biotin-(acetyl-CoA carboxylase) ligase	34.96271453	0.00990099	0.012244384
COG0320	Non_rearranged	Acc	Coenzyme transport and metabolism	Lipoate synthase	250.584312	0.00990099	0.012244384
COG3394	Non_rearranged	Acc	Carbohydrate transport and metabolism	Chitooligosaccharide deacetylase ChbG, YdjC/CelG family	131.0461718	0.00990099	0.012244384
COG1118	Non_rearranged	Acc	Inorganic ion transport and metabolism	ABC-type sulfate/molybdate transport systems, ATPase component	204.9860617	0.00990099	0.012244384
COG4255	Non_rearranged	Acc	Function unknown	Uncharacterized conserved protein	75.31332188	0.00990099	0.012244384
COG1737	Non_rearranged	Acc	Transcription	DNA-binding transcriptional regulator, MurR/RpiR family, contains HTH and SIS domains	392.8136544	0.00990099	0.012244384
COG2993	Non_rearranged	Acc	Energy production and conversion	Cbb3-type cytochrome oxidase, cytochrome c subunit FixO	56.40887949	0.00990099	0.012244384
COG4964	Non_rearranged	Acc	Intracellular trafficking, secretion, and vesicular transport;Extracellular structures	Flp pilus assembly protein, secretin CpaC	53.46990578	0.00990099	0.012244384
COG4764	Non_rearranged	Acc	General function prediction only	Predicted transglycosylase, contains SLT domain	75.03199046	0.00990099	0.012244384
COG2176	Non_rearranged	Acc	Replication, recombination and repair	DNA polymerase III, alpha subunit (gram-positive type)	152.7903164	0.00990099	0.012244384
COG1025	Non_rearranged	Acc	Posttranslational modification, protein turnover, chaperones	Secreted/periplasmic Zn-dependent peptidases, insulinase-like	282.861396	0.00990099	0.012244384
COG1371	Non_rearranged	Acc	Translation, ribosomal structure and biogenesis	Archease, activates RNA ligation by RtcB (tRNA splicing)	49.03449765	0.00990099	0.012244384
COG0113	Non_rearranged	Acc	Coenzyme transport and metabolism	Delta-aminolevulinic acid dehydratase, porphobilinogen synthase	308.5261229	0.00990099	0.012244384
COG0767	Non_rearranged	Acc	Cell wall/membrane/envelope biogenesis	Permease subunit MlaE of the ABC-type intermembrane phospholipid transporter Mla	327.9863913	0.00990099	0.012244384
COG1127	Non_rearranged	Acc	Cell wall/membrane/envelope biogenesis	ATPase subunit MlaF of the ABC-type intermembrane phospholipid transporter Mla	190.3169458	0.00990099	0.012244384
COG3218	Non_rearranged	Acc	General function prediction only	ABC-type uncharacterized transport system, auxiliary component	54.41280204	0.00990099	0.012244384
COG1686	Non_rearranged	Acc	Cell wall/membrane/envelope biogenesis	D-alanyl-D-alanine carboxypeptidase	736.1732042	0.00990099	0.012244384
COG2921	Non_rearranged	Acc	Signal transduction mechanisms	Putative lipoate-binding regulatory protein, UPF0250 family	303.4657308	0.00990099	0.012244384
COG0321	Non_rearranged	Acc	Coenzyme transport and metabolism	Lipoate-protein ligase B	325.8127713	0.00990099	0.012244384
COG0018	Non_rearranged	Acc	Translation, ribosomal structure and biogenesis	Arginyl-tRNA synthetase	285.3316124	0.00990099	0.012244384
COG0079	Non_rearranged	Acc	Amino acid transport and metabolism	Histidinol-phosphate/aromatic aminotransferase or cobyric acid decarboxylase	118.9363413	0.00990099	0.012244384
COG0039	Non_rearranged	Acc	Energy production and conversion	Malate/lactate dehydrogenase	472.4348626	0.00990099	0.012244384
COG4953	Non_rearranged	Acc	Cell wall/membrane/envelope biogenesis	Membrane carboxypeptidase/penicillin-binding protein PbpC	174.5761933	0.00990099	0.012244384
COG2522	Non_rearranged	Acc	Transcription	Predicted transcriptional regulator, contains XRE-type HTH domain	45.1839103	0.00990099	0.012244384
COG0060	Non_rearranged	Acc	Translation, ribosomal structure and biogenesis	Isoleucyl-tRNA synthetase	315.6662662	0.00990099	0.012244384
COG0809	Non_rearranged	Acc	Translation, ribosomal structure and biogenesis	S-adenosylmethionine:tRNA-ribosyltransferase-isomerase (queuine synthetase)	345.0355504	0.00990099	0.012244384
COG0564	Non_rearranged	Acc	Translation, ribosomal structure and biogenesis	Pseudouridine synthase RluA, 23S rRNA- or tRNA-specific	826.0888832	0.00990099	0.012244384
COG1565	Non_rearranged	Acc	General function prediction only	SAM-dependent methyltransferase, MidA family	83.01945132	0.00990099	0.012244384
COG1845	Non_rearranged	Acc	Energy production and conversion	Heme/copper-type cytochrome/quinol oxidase, subunit 3	393.2920257	0.00990099	0.012244384
COG0458	Non_rearranged	Acc	Amino acid transport and metabolism;Nucleotide transport and metabolism	Carbamoylphosphate synthase large subunit	95.73414985	0.00990099	0.012244384
COG3117	Non_rearranged	Acc	Cell wall/membrane/envelope biogenesis	Lipopolysaccharide export system protein LptC	342.6977628	0.00990099	0.012244384
COG0047	Non_rearranged	Acc	Nucleotide transport and metabolism	Phosphoribosylformylglycinamidine (FGAM) synthase, glutamine amidotransferase domain	400.6855635	0.00990099	0.012244384
COG4666	Non_rearranged	Acc	General function prediction only	TRAP-type uncharacterized transport system, fused permease components	83.93496588	0.00990099	0.012244384
COG3804	Non_rearranged	Acc	Function unknown	Uncharacterized conserved protein	12.55815823	0.00990099	0.012244384
COG5012	Non_rearranged	Acc	Energy production and conversion	Methanogenic corrinoid protein MtbC1	1.518450735	0.237623762	0.260512662
COG0849	Non_rearranged	Acc	Cell cycle control, cell division, chromosome partitioning	Cell division ATPase FtsA	119.702758	0.00990099	0.012244384
COG3457	Non_rearranged	Acc	Amino acid transport and metabolism	Predicted amino acid racemase	1.135440784	0.336633663	0.362829108
COG0787	Non_rearranged	Acc	Cell wall/membrane/envelope biogenesis	Alanine racemase	594.4578039	0.00990099	0.012244384
COG0153	Non_rearranged	Acc	Carbohydrate transport and metabolism	Galactokinase	62.47527975	0.00990099	0.012244384
COG3833	Non_rearranged	Acc	Carbohydrate transport and metabolism	ABC-type maltose transport system, permease component MalG	84.74271065	0.00990099	0.012244384
COG0617	Non_rearranged	Acc	Translation, ribosomal structure and biogenesis	tRNA nucleotidyltransferase/poly(A) polymerase	465.5932781	0.00990099	0.012244384
COG3031	Non_rearranged	Acc	Intracellular trafficking, secretion, and vesicular transport	Type II secretory pathway, component PulC	93.89038055	0.00990099	0.012244384
COG0240	Non_rearranged	Acc	Energy production and conversion	Glycerol-3-phosphate dehydrogenase	317.6104328	0.00990099	0.012244384
COG0235	Non_rearranged	Acc	Amino acid transport and metabolism;Carbohydrate transport and metabolism	5-methylthioribulose/5-deoxyribulose/Fuculose 1-phosphate aldolase (methionine salvage, sugar degradation)	139.0796881	0.00990099	0.012244384
COG1954	Non_rearranged	Acc	Transcription	Glycerol-3-phosphate responsive antiterminator (mRNA-binding)	8.785840467	0.00990099	0.012244384
COG1070	Non_rearranged	Acc	Carbohydrate transport and metabolism	Sugar (pentulose or hexulose) kinase	7.852726561	0.00990099	0.012244384
COG0592	Non_rearranged	Acc	Replication, recombination and repair	DNA polymerase III sliding clamp (beta) subunit, PCNA homolog	348.8861847	0.00990099	0.012244384
COG4762	Non_rearranged	Acc	Function unknown	Uncharacterized conserved protein, UPF0548 family	0.226544179	0.811881188	0.828094492
COG1195	Non_rearranged	Acc	Replication, recombination and repair	Recombinational DNA repair ATPase RecF	301.583661	0.00990099	0.012244384
COG3775	Non_rearranged	Acc	Carbohydrate transport and metabolism	Phosphotransferase system, galactitol-specific IIC component	30.27422572	0.00990099	0.012244384
COG1762	Non_rearranged	Acc	Carbohydrate transport and metabolism;Signal transduction mechanisms	Phosphotransferase system mannitol/fructose-specific IIA domain (Ntr-type)	24.14724122	0.00990099	0.012244384
COG1652	Non_rearranged	Acc	Inorganic ion transport and metabolism	Cytoplasmic potassium-binding protein Kbp/XkdP/YgaU, contains LysM domain	31.62907561	0.00990099	0.012244384
COG1554	Non_rearranged	Acc	Carbohydrate transport and metabolism	Kojibiose phosphorylase YcjT	27.78316037	0.00990099	0.012244384
COG2388	Non_rearranged	Acc	General function prediction only	Predicted acetyltransferase, GNAT superfamily	98.75821089	0.00990099	0.012244384
COG4716	Non_rearranged	Acc	Function unknown	Myosin-crossreactive antigen (function unknown)	1.224366263	0.356435644	0.382959779
COG3681	Non_rearranged	Acc	Amino acid transport and metabolism	L-cysteine desulfidase YhaM	38.37587988	0.00990099	0.012244384
COG1443	Non_rearranged	Acc	Lipid transport and metabolism	Isopentenyldiphosphate isomerase	140.3985149	0.00990099	0.012244384
COG0407	Non_rearranged	Acc	Coenzyme transport and metabolism	Uroporphyrinogen-III decarboxylase HemE	272.7906394	0.00990099	0.012244384
COG3828	Non_rearranged	Acc	General function prediction only	Type 1 glutamine amidotransferase (GATase1)-like domain	7.299901747	0.00990099	0.012244384
COG4289	Non_rearranged	Acc	Function unknown	Uncharacterized conserved protein, DUF2264 domain	4.928088963	0.03960396	0.04646046
COG3892	Non_rearranged	Acc	Carbohydrate transport and metabolism	Myo-inositol catabolism protein LolC	100.4408998	0.00990099	0.012244384
COG0521	Non_rearranged	Acc	Coenzyme transport and metabolism	Molybdopterin biosynthesis enzyme MoaB/MogA	328.0251418	0.00990099	0.012244384
COG1438	Non_rearranged	Acc	Transcription	Arginine repressor	309.8545495	0.00990099	0.012244384
COG5346	Non_rearranged	Acc	Function unknown	Uncharacterized membrane protein	28.27708605	0.00990099	0.012244384
COG1966	Non_rearranged	Acc	Energy production and conversion;Amino acid transport and metabolism	Carbon starvation protein CstA (peptide/pyruvate transporter)	208.5820199	0.00990099	0.012244384
COG2190	Non_rearranged	Acc	Carbohydrate transport and metabolism	Phosphotransferase system IIA component	36.11247583	0.00990099	0.012244384
COG3525	Non_rearranged	Acc	Carbohydrate transport and metabolism	N-acetyl-beta-hexosaminidase	135.3642214	0.00990099	0.012244384
COG2382	Non_rearranged	Acc	Inorganic ion transport and metabolism	Enterochelin esterase or related enzyme	0.345580776	0.594059406	0.618742476
COG1240	Non_rearranged	Acc	Coenzyme transport and metabolism	vWFA (von Willebrand factor type A) domain of Mg and Co chelatases	4.161521533	0.079207921	0.090605701
COG1429	Non_rearranged	Acc	Coenzyme transport and metabolism	Cobalamin biosynthesis protein CobN, Mg-chelatase	10.27060165	0.00990099	0.012244384
COG4607	Non_rearranged	Acc	Inorganic ion transport and metabolism	ABC-type enterochelin transport system, periplasmic component	90.29183607	0.00990099	0.012244384
COG4987	Non_rearranged	Acc	Energy production and conversion;Posttranslational modification, protein turnover, chaperones	ABC-type transport system involved in cytochrome bd biosynthesis, fused ATPase and permease components	203.0534257	0.00990099	0.012244384
COG5011	Non_rearranged	Acc	Function unknown	Uncharacterized conserved protein, DUF2344 family	23.3412291	0.00990099	0.012244384
COG0799	Non_rearranged	Acc	Translation, ribosomal structure and biogenesis	Ribosomal silencing factor RsfS, regulates association of 30S and 50S subunits	185.1861177	0.00990099	0.012244384
COG2145	Non_rearranged	Acc	Coenzyme transport and metabolism	Hydroxyethylthiazole kinase, sugar kinase family	36.7296392	0.00990099	0.012244384
COG1169	Non_rearranged	Acc	Coenzyme transport and metabolism;Secondary metabolites biosynthesis, transport and catabolism	Isochorismate synthase EntC	107.4539629	0.00990099	0.012244384
COG2213	Non_rearranged	Acc	Carbohydrate transport and metabolism	Phosphotransferase system, mannitol-specific IIBC component	58.78390366	0.00990099	0.012244384
COG0510	Non_rearranged	Acc	Coenzyme transport and metabolism	Thiamine kinase or a related kinase	8.992618256	0.00990099	0.012244384
COG3325	Non_rearranged	Acc	Carbohydrate transport and metabolism	Chitinase, GH18 family	21.59013655	0.00990099	0.012244384
COG3033	Non_rearranged	Acc	Amino acid transport and metabolism	Tryptophanase	50.3547647	0.00990099	0.012244384
COG1455	Non_rearranged	Acc	Carbohydrate transport and metabolism	Phosphotransferase system cellobiose-specific component IIC	99.69809999	0.00990099	0.012244384
COG1573	Non_rearranged	Acc	Replication, recombination and repair	Uracil-DNA glycosylase	92.36274467	0.00990099	0.012244384
COG0151	Non_rearranged	Acc	Nucleotide transport and metabolism	Phosphoribosylamine-glycine ligase	143.9222159	0.00990099	0.012244384
COG2091	Non_rearranged	Acc	Coenzyme transport and metabolism	Phosphopantetheinyl transferase	81.75034768	0.00990099	0.012244384
COG3786	Non_rearranged	Acc	Cell wall/membrane/envelope biogenesis	L,D-peptidoglycan transpeptidase YkuD, ErfK/YbiS/YcfS/YnhG family	13.02963026	0.00990099	0.012244384
COG4709	Non_rearranged	Acc	Function unknown	Uncharacterized membrane protein	0.002485227	1	1
COG1277	Non_rearranged	Acc	Posttranslational modification, protein turnover, chaperones	ABC-type transport system involved in multi-copper enzyme maturation, permease component	0.08124289	0.871287129	0.883175194
COG1364	Non_rearranged	Acc	Amino acid transport and metabolism	Glutamate N-acetyltransferase (ornithine transacetylase)	33.50241159	0.00990099	0.012244384
COG0002	Non_rearranged	Acc	Amino acid transport and metabolism	N-acetyl-gamma-glutamylphosphate reductase	373.7738816	0.00990099	0.012244384
COG4757	Non_rearranged	Acc	General function prediction only	Predicted alpha/beta hydrolase	23.0379813	0.00990099	0.012244384
COG1399	Non_rearranged	Acc	Translation, ribosomal structure and biogenesis	23S rRNA accumulation protein YceD (essential in plants, uncharacterized in bacteria)	239.8628038	0.00990099	0.012244384
COG3711	Non_rearranged	Acc	Transcription	Transcriptional antiterminator	0.274299674	0.603960396	0.627934396
COG3732	Non_rearranged	Acc	Carbohydrate transport and metabolism	Phosphotransferase system sorbitol-specific IIB component	0.315247704	0.633663366	0.657478038
COG0803	Non_rearranged	Acc	Inorganic ion transport and metabolism	ABC-type Zn uptake system ZnuABC, Zn-binding component ZnuA	268.7773348	0.00990099	0.012244384
COG2374	Non_rearranged	Acc	General function prediction only	Predicted extracellular nuclease	6.299542726	0.01980198	0.023748427
COG0699	Non_rearranged	Acc	Replication, recombination and repair	Replication fork clamp-binding protein CrfC (dynamin-like GTPase family)	1.065193302	0.277227723	0.302309174
COG5183	Non_rearranged	Acc		NA	27.22978153	0.00990099	0.012244384
COG0694	Non_rearranged	Acc	Posttranslational modification, protein turnover, chaperones	Fe-S cluster biogenesis protein NfuA, 4Fe-4S-binding domain	253.9639775	0.00990099	0.012244384
COG2334	Non_rearranged	Acc	Signal transduction mechanisms	Ser/Thr protein kinase RdoA involved in Cpx stress response, MazF antagonist	267.3687006	0.00990099	0.012244384
COG0736	Non_rearranged	Acc	Lipid transport and metabolism	Phosphopantetheinyl transferase (holo-ACP synthase)	128.9410035	0.00990099	0.012244384
COG4724	Non_rearranged	Acc	Carbohydrate transport and metabolism	Endo-beta-N-acetylglucosaminidase D	26.3214726	0.00990099	0.012244384
COG1376	Non_rearranged	Acc	Cell wall/membrane/envelope biogenesis	Lipoprotein-anchoring transpeptidase ErfK/SrfK	292.5626808	0.00990099	0.012244384
COG2140	Non_rearranged	Acc	Carbohydrate transport and metabolism	Oxalate decarboxylase/archaeal phosphoglucose isomerase, cupin superfamily	0.22745675	0.663366337	0.687250216
COG2966	Non_rearranged	Acc	Function unknown	Uncharacterized membrane protein YjjP, DUF1212 family	159.7454909	0.00990099	0.012244384
COG4242	Non_rearranged	Acc	Secondary metabolites biosynthesis, transport and catabolism;General function prediction only	Cyanophycinase and related exopeptidases	2.665155912	0.079207921	0.090605701
COG1446	Non_rearranged	Acc	Amino acid transport and metabolism	Isoaspartyl peptidase or L-asparaginase, Ntn-hydrolase superfamily	146.330033	0.00990099	0.012244384
COG2350	Non_rearranged	Acc	Secondary metabolites biosynthesis, transport and catabolism;General function prediction only	YciI superfamily enzyme, includes 5-CHQ dehydrochlorinase, contains active-site pHis	30.24800528	0.00990099	0.012244384
COG3689	Non_rearranged	Acc	Function unknown	Uncharacterized membrane protein YcgQ, UPF0703/DUF1980 family	30.59090834	0.00990099	0.012244384
COG0227	Non_rearranged	Acc	Translation, ribosomal structure and biogenesis	Ribosomal protein L28	410.7359208	0.00990099	0.012244384
COG0267	Non_rearranged	Acc	Translation, ribosomal structure and biogenesis	Ribosomal protein L33	455.0838092	0.00990099	0.012244384
COG2987	Non_rearranged	Acc	Amino acid transport and metabolism	Urocanate hydratase	74.0325107	0.00990099	0.012244384
COG1203	Non_rearranged	Acc	Defense mechanisms	CRISPR-Cas type I system-associated endonuclease/helicase Cas3	304.94425	0.00990099	0.012244384
COG1688	Non_rearranged	Acc	Defense mechanisms	CRISPR/Cas system-associated protein Cas5, RAMP superfamily	35.28398322	0.00990099	0.012244384
COG1085	Non_rearranged	Acc	Carbohydrate transport and metabolism	Galactose-1-phosphate uridylyltransferase	42.91192051	0.00990099	0.012244384
COG0648	Non_rearranged	Acc	Replication, recombination and repair	Endonuclease IV	61.62023504	0.00990099	0.012244384
COG0686	Non_rearranged	Acc	Amino acid transport and metabolism	Alanine dehydrogenase (includes sporulation protein SpoVN)	10.16582845	0.00990099	0.012244384
COG0290	Non_rearranged	Acc	Translation, ribosomal structure and biogenesis	Translation initiation factor IF-3	255.9555879	0.00990099	0.012244384
COG2939	Non_rearranged	Acc	Amino acid transport and metabolism	Carboxypeptidase C (cathepsin A)	49.01989743	0.00990099	0.012244384
COG3835	Non_rearranged	Acc	Transcription;Signal transduction mechanisms	Sugar diacid utilization regulator CdaR	14.52488165	0.00990099	0.012244384
COG1433	Non_rearranged	Acc	Posttranslational modification, protein turnover, chaperones	Predicted Fe-Mo cluster-binding protein, NifX family	9.495390312	0.00990099	0.012244384
COG0507	Non_rearranged	Acc	Replication, recombination and repair	ATPase/5�-3� helicase helicase subunit RecD of the DNA repair enzyme RecBCD (exonuclease V)	196.6588563	0.00990099	0.012244384
COG5632	Non_rearranged	Acc	Cell wall/membrane/envelope biogenesis	N-acetylmuramoyl-L-alanine amidase CwlA	21.00769843	0.00990099	0.012244384
COG0406	Non_rearranged	Acc	Carbohydrate transport and metabolism	Broad specificity phosphatase PhoE	161.0240246	0.00990099	0.012244384
COG3707	Non_rearranged	Acc	Signal transduction mechanisms;Transcription	Two-component response regulator, AmiR/NasT family, consists of REC and RNA-binding antiterminator (ANTAR) domains	12.82289645	0.00990099	0.012244384
COG3477	Non_rearranged	Acc	Function unknown	Uncharacterized membrane protein YagU, involved in acid resistance, DUF1440 family	18.94845998	0.00990099	0.012244384
COG2407	Non_rearranged	Acc	Carbohydrate transport and metabolism	L-fucose isomerase or related protein	5.645469536	0.02970297	0.035137909
COG3669	Non_rearranged	Acc	Carbohydrate transport and metabolism	Alpha-L-fucosidase	24.47689309	0.00990099	0.012244384
COG2501	Non_rearranged	Acc	Translation, ribosomal structure and biogenesis	Ribosome-associated protein YbcJ, S4-like RNA-binding protein	133.1965185	0.00990099	0.012244384
COG0462	Non_rearranged	Acc	Nucleotide transport and metabolism	Phosphoribosylpyrophosphate synthetase	502.4327024	0.00990099	0.012244384
[truncated: 21,930 more rows]
